# Supplementary material for: Genome-wide identification of pistil-specific genes expressed during fruit set initiation in tomato (Solanum lycopersicum)
Source: PLoS One. 2017 Jul 6;12(7):e0180003. doi: 10.1371/journal.pone.0180003 (PMC5500324; doi:10.1371/journal.pone.0180003)
Supplement: S1 Table — (XLSX) [file pone.0180003.s007.xlsx]

## Sheet: S1 Table
	S1 Table. Tomato tissues subject to RNA-seq and summaries of results.
	sample	Sequencer	Trrimed_Fragment	Total_mapped_fragment	% of fragment	reads/gene	contigs
	3 weeks-old leaves	Illumina Hiseq2000	31273832	28397689	90.8	919.819	13622
	Mature leaves	Illumina Hiseq2000	31745447	26041974	82.3	933.69	12116
	7 days old stem	Illumina Hiseq2000	33217221	29745505	89.55	976.977	14790
	7 days old root	Illumina Hiseq2000	31658586	27202916	85.93	931.135	14707
	Petal	Ilumina Genome Analyser IIx	8168286	7248819	88.74	240.244	3926
	Sepal	Ilumina Genome Analyser IIx	7257278	6448279	88.85	213.449	3479
	Anther (3-4mm bud)	Ilumina Genome Analyser IIx	10367685	9350302	90.19	304.932	4433
	Anther (DBF1)	Ilumina Genome Analyser IIx	10083115	9080761	90.06	296.562	4400
	Anther (DAF0)	Ilumina Genome Analyser IIx	8561184	7496512	87.56	251.8	3427
	Pistil (2-2.5mm bud)	Ilumina Genome Analyser IIx	7287358	6543392	89.79	214.334	3609
	Pistil (3-4mm bud)	Ilumina Genome Analyser IIx	7385365	6683726	90.5	217.217	3547
	Pistil (DBF1)	Illumina Hiseq2000	32897750	29570996	89.95	967.581	11866
	Pistil (DAF0)	Ilumina Genome Analyser IIx	7478434	6624782	88.59	219.954	3755
	Pistil (DAF5)	Illumina Hiseq2000	23814275	21390592	89.82	700.42	15731
	5mm ovaries (DAF7)	Ilumina Genome Analyser IIx	10468624	9411677	89.9	307.901	2430
	MG fruit pericarp	Illumina Hiseq2000	35233830	31569025	89.6	1036.29	13913
	RED fruit pericarp	Illumina Hiseq2000	26085369	23137933	88.7	767.217	10595
	Average	-	1.8999e+07	1.68203e+07	88.8724	558.795	8255.65
