# Supplementary material for: Genome-wide identification of pistil-specific genes expressed during fruit set initiation in tomato (Solanum lycopersicum)
Source: PLoS One. 2017 Jul 6;12(7):e0180003. doi: 10.1371/journal.pone.0180003 (PMC5500324; doi:10.1371/journal.pone.0180003)
Supplement: S2 Table — (XLSX) [file pone.0180003.s008.xlsx]

## Sheet: S2 Table
	S2 Table. Gene expression of 108 PSGs in tomato various tissues (mapping-based method)
					Expression_values_RPKM																	Log2-transformed_and normalized_Expression_values_RPKM
	#	ITAG ID	Annotation description	InterPro	Pistil_2mm_bud	Pistil_3mm_bud	Pistil_1DBF	Pistil_0DAF	Pistil_5DAF	Pistil_7DAF	MG_fruits	RED_fruits	Anther_3mm_bud	Anther_DBA1	Anther_mature	Petal	Sepal	Leaf_3weeks_old	Leaf_mature	Stem	Root	Pistil_2mm_bud	Pistil_3mm_bud	Pistil_DBF1	Pistil_DAF0	Pistil_DAF3	Pistil_5mm	MG_fruits	RED_fruits	Anther_3mm_bud	Anther_DBA1	Anther_mature	Petal	Sepal	Leaf_3weeks_old	Leaf_mature	Stem	Root
	1	Solyc01g007270	Cytokinin riboside 5&apos;-monophosphate phosphoribohydrolase LOG (AHRD V1 **-- LOG_ORYSJ)		1.43499	0	0	0	0	2.99299	0	0	0	0	0	0	0	0	0	0	0	1.04097	0	0	0	0	1.82495	0	0	0	0	0	0	0	0	0	0	0
	2	Solyc01g008540	Cinnamoyl CoA reductase-like protein (AHRD V1 ***- B9HNY0_POPTR); contains Interpro domain(s) IPR016040 NAD(P)-binding domain	GO:0008152	1.20335	1.30147	2.36985	0.831999	0.257675	1.3386	0	0	0	0	0	0	0	0	0	0	0	0.931109	1.01768	1.46517	0.600223	0.284061	1.14932	0	0	0	0	0	0	0	0	0	0	0
	3	Solyc01g010600	Homeobox-leucine zipper-like protein (AHRD V1 *-*- Q3HRT1_PICGL); contains Interpro domain(s) IPR001356 Homeobox	GO:0005634	2.53303	5.8112	0	20.3488	22.7291	0	0	0	0	0	0.147398	0	0	0	0.0848609	0.334328	0	1.48432	2.40668	0	4.18705	4.56392	0	0	0	0	0	0.426337	0	0	0	0.0408587	0.416755	0
	4	Solyc01g016530	Unknown Protein (AHRD V1); contains Interpro domain(s) IPR008507 Protein of unknown function DUF789		0	0	0.128094	1.14355	0.531245	0	0	0	0	0	0	0	0	0.133387	0	0	0	0	0	0.0443685	0.798783	0.515134	0	0	0	0	0	0	0	0	0.240864	0	0	0
	5	Solyc01g068440	Os06g0207500 protein (Fragment) (AHRD V1 ***- Q0DDQ9_ORYSJ); contains Interpro domain(s) IPR004253 Protein of unknown function DUF231		0	0	0.258144	1.15228	0	0.360478	0	0	0	0	0	0	0	0	0	0.0285144	0	0	0	0.185251	0.805212	0	0.529139	0	0	0	0	0	0	0	0	0	0.0189967	0
	6	Solyc01g079560	B3 domain-containing protein Os11g0197600 (AHRD V1 ***- Y1176_ORYSJ); contains Interpro domain(s) IPR003340 Transcriptional factor B3	GO:0006355	0	0	0.130567	0	0	0.615353	0	0	0	0	0	0	0	0	0.148261	0.0649006	0	0	0	0.0454654	0	0	0.723205	0	0	0	0	0	0	0	0	0.146031	0.0420579	0
	7	Solyc01g081360	Unknown Protein (AHRD V1)		0	0	0.3708	8.6067	0	0	0	0	0	0	0	0	0	0	0	0	0	0	0	0.291554	2.9066	0	0	0	0	0	0	0	0	0	0	0	0	0
	8	Solyc01g090300	Ethylene responsive transcription factor 1b (AHRD V1 *-*- C0J9I8_9ROSA); contains Interpro domain(s) IPR001471 Pathogenesis-related transcriptional factor and ERF		0	0.628707	0.377316	0	0	2.07464	0.265076	0	0	0	0	0	0	0	0	0.234439	0.205081	0	0.610209	0.296958	0	0	1.49124	0.489959	0	0	0	0	0	0	0	0	0.302892	0.191394
	9	Solyc01g090820	Expansin B1 (AHRD V1 ***- C8CC40_RAPSA); contains Interpro domain(s) IPR007112 Expansin 45		0.19745	0.970678	0	1.36517	6.70439	0	0.0409259	0	0.276352	0	0.172345	0	0	0	0	0.0434348	0	0.23255	0.848059	0	0.911847	2.6801	0	0.0426688	0	0.284789	0	0.484464	0	0	0	0	0.0293225	0
	10	Solyc01g095760	UDP-glucosyltransferase (AHRD V1 ***- Q8LKG3_STERE); contains Interpro domain(s) IPR002213 UDP-glucuronosyl/UDP-glucosyltransferase	GO:0008152	1.57756	1.26025	0.610886	0.389544	1.0858	0.411294	0.0817461	0	0.413994	0.213141	0	0.356009	0.200103	0.0454376	0.0990956	0.281962	0	1.10701	0.998003	0.498404	0.314848	0.865654	0.567992	0.135203	0	0.413869	0.326988	0	0.45756	0.164943	0.05049	0.0543352	0.362012	0
	11	Solyc01g104390	Blue copper protein (AHRD V1 **-- B6TT37_MAIZE); contains Interpro domain(s) IPR003245 Plastocyanin-like	GO:0009055	0	0	0.916448	8.59056	0.760155	0	0	0	0	0	0	0	0	0	0	0.0911071	0	0	0	0.712878	2.90375	0.676106	0	0	0	0	0	0	0	0	0	0	0.0772664	0
	12	Solyc01g106140	F-box protein family-like (AHRD V1 *-*- Q6ZCS3_ORYSJ); contains Interpro domain(s) IPR005174 Protein of unknown function DUF295		1.5693	0.474758	0.0534233	0	0.0738539	0	0	0.0341383	0	0	0	0	0	0	0.0303314	0	0.145185	1.10319	0.501071	0.0103765	0	0.0424361	0	0	0.117109	0	0	0	0	0	0	0.00864737	0	0.100918
	13	Solyc01g106730	MADS box transcription factor 1 (AHRD V1 *-*- D9IFM1_ONCHC); contains Interpro domain(s) IPR002100 Transcription factor		0	0	0.101552	1.58654	0	0	0	0	0	0	0.200293	0	0	0	0	0	0	0	0	0.0329697	1.02449	0	0	0	0	0	0	0.549031	0	0	0	0	0	0
	14	Solyc01g106980	Endo-1 4-beta-xylanase (AHRD V1 *--- B6SW51_MAIZE); contains Interpro domain(s) IPR013781 Glycoside hydrolase		0	0.18131	0.0102012	0.27321	2.3551	0	0	0.0130374	0	0	0	0	0.0467813	0	0.0347507	0.030424	0.0221784	0	0.239894	0.000861332	0.222576	1.46039	0	0	0.0537638	0	0	0	0	0.064899	0	0.00985871	0.0207521	0.00709594
	15	Solyc01g108380	Protease inhibitor protein (AHRD V1 -**- B3FNP9_HEVBR); contains Interpro domain(s) IPR000864 Proteinase inhibitor I13		2.61241	3.2107	0.578067	0	2.19763	0	0	0	0	0	0	0	0	0	0	0	0	1.51552	1.73777	0.472024	0	1.40277	0	0	0	0	0	0	0	0	0	0	0	0
	16	Solyc02g022860	FAD-binding domain-containing protein (AHRD V1 **-- D7MFI0_ARALY); contains Interpro domain(s) IPR006094 FAD linked oxidase		0	0	0.0428605	0.95658	0.0888774	0	0	0	0	0	0.169069	0.087423	0	0.0223157	0.0243343	0.0213045	0.0232958	0	0	0.00817787	0.682008	0.0538331	0	0	0	0	0	0.476775	0.148177	0	0.0316214	0.0069426	0.0142211	0.00730314
	17	Solyc02g032150	Unknown Protein (AHRD V1)		0	1.01528	0.0761642	0	4.73813	0	0.0713437	0	0	0	0	0	0	0	0.0864855	0	0	0	0.877322	0.021051	0	2.21548	0	0.0958896	0	0	0	0	0	0	0	0.0415967	0	0
	18	Solyc02g067630	Polygalacturonase 1 (AHRD V1 ***- O22311_SOLLC); contains Interpro domain(s) IPR000408 Regulator of chromosome condensation		0	0	0.99676	0	0	0.611077	0	0.0310705	0	0	0	0	0	0	0	0	0	0	0	0.766306	0	0	0.721033	0	0.0969038	0	0	0	0	0	0	0	0	0
	19	Solyc02g069330	Unknown Protein (AHRD V1); contains Interpro domain(s) IPR006501 Pectinesterase inhibitor	GO:0030599	0	0	0.0659199	4.70794	5.46778	0	0.246991	0	0	0	0	0	0	0	0	0	0	0	0	0.0149324	2.11291	2.39946	0	0.466112	0	0	0	0	0	0	0	0	0	0
	20	Solyc02g072280	Subtilisin-like protease (AHRD V1 **-- Q9LWA3_SOLLC); contains Interpro domain(s) IPR015500 Peptidase S8		0.278752	0.959258	0	0.0688319	1.70541	0	0	0.0394155	0.292609	0	0	0	0	0.0481725	0	0	0.0167628	0.300161	0.84	0	0.078671	1.19005	0	0	0.147553	0.301439	0	0	0	0	0.0555534	0	0	0.00595646
	21	Solyc02g077170	X1 (Fragment) (AHRD V1 *--- Q7FSP8_MAIZE); contains Interpro domain(s) IPR005379 Region of unknown function XH		1.13964	0.448206	0.0756531	0.112564	0.104585	0	0	0	0	0	0	0	0	0.0525192	0	0	0.0274129	0.898212	0.480395	0.0207148	0.094354	0.0737633	0	0	0	0	0	0	0	0	0.0599576	0	0	0.00832132
	22	Solyc02g078090	Unknown Protein (AHRD V1)		0	0	14.6753	10.9176	0.147011	7.01657	0	0	0	0	0	0	0	0	0	0	0	0	0	3.83832	3.24823	0.139709	2.78881	0	0	0	0	0	0	0	0	0	0	0
	23	Solyc02g079080	F-box family protein (AHRD V1 ***- B9GFH4_POPTR); contains Interpro domain(s) IPR001810 Cyclin-like F-box		0.101276	0.0995765	0	0	0.247844	0.91535	0.0209918	0	0.283495	0.364887	0	0	0.10277	0	0	0.0445574	0	0.151117	0.16081	0	0	0.269835	0.913451	0.0259921	0	0.291681	0.519565	0	0	0.0864894	0	0	0.0300546	0
	24	Solyc02g084140	Unknown Protein (AHRD V1)		0	0.753187	0.339017	0	0.3515	0	0.07939	0.108318	0.268041	0.275997	0	0	0.777344	0.264768	0.288718	0.168514	0.0921322	0	0.695269	0.262061	0	0.378681	0	0.124257	0.449811	0.27676	0.411131	0	0	0.556867	0.46439	0.375531	0.202192	0.0418604
	25	Solyc02g085190	GATA transcription factor 19 (AHRD V1 *-** B6TS85_MAIZE); contains Interpro domain(s) IPR000679 Zinc finger		11.477	6.53308	0.0445546	0.397756	1.47825	0	0	0.0569421	0.563628	0.145089	0	0	0	0.0927909	0	0.221466	0.193733	3.31027	2.56187	0.00856912	0.320928	1.07135	0	0	0.225196	0.545568	0.24332	0	0	0	0.151615	0	0.284202	0.177422
	26	Solyc02g086290	Receptor serine/threonine kinase (AHRD V1 ***- Q9FF31_ARATH)		0	0.178245	0	0.179061	0.166368	0.756235	0.0751521	0	0	0	0	0	0	0	0.136653	0.398796	0.436071	0	0.237476	0	0.154147	0.163448	0.816194	0.108834	0	0	0	0	0	0	0	0.121387	0.492258	0.448027
	27	Solyc02g087490	Prolyl 4-hydroxylase alpha subunit-like protein (AHRD V1 ***- Q9LSI6_ARATH); contains Interpro domain(s) IPR006620 Prolyl 4-hydroxylase		1.87516	8.75754	0.103733	1.08041	7.26577	0	0	0	0.218708	0.3378	0	0	0	0	0.0392633	0.0687495	0	1.2299	2.97601	0.0340449	0.759177	2.791	0	0	0	0.224743	0.486396	0	0	0	0	0.0124808	0.0443913	0
	28	Solyc02g092030	Cbs domain containing protein expressed (Fragment) (AHRD V1 *--- A6N095_ORYSI); contains Interpro domain(s) IPR002550 Protein of unknown function DUF21		1.29414	0.694046	0.182231	0	0.0719777	0.73615	0.0487708	0.033271	0	0	0	0.318599	0.238768	0.108435	0.118243	0.0776409	0.537686	0.974949	0.65219	0.09619	0	0.0416366	0.803316	0.0522914	0.110887	0	0	0	0.41525	0.18764	0.183248	0.0878106	0.0536988	0.542196
	29	Solyc02g093540	Cytochrome P450	GO:0020037	0	0	0.141493	0.947375	0.228205	0	0.0220897	0	0	0.0767942	0.0930233	0.192404	0.324435	0.196453	0.13389	0.117219	0	0	0	0.0546141	0.675276	0.245873	0	0.0274634	0	0	0.157031	0.300992	0.268832	0.25452	0.356715	0.117249	0.118128	0
	30	Solyc03g020000	Pentatricopeptide repeat-containing protein (AHRD V1 *-*- D7L041_ARALY); contains Interpro domain(s) IPR002885 Pentatricopeptide repeat		0.198669	0.390669	0.0879218	0.245285	0.121546	0.587022	0.195598	0.112367	0.243302	0.0357891	0.0867048	0.0896675	0.151199	0.0228886	0.237111	0.0546287	0.215045	0.233957	0.429523	0.026783	0.199083	0.0934276	0.70716	0.38339	0.467979	0.25244	0.119266	0.286938	0.151363	0.124404	0.0320491	0.300311	0.0361173	0.206974
	31	Solyc03g025240	Multidrug resistance protein mdtK (AHRD V1 *--- MDTK_YERP3); contains Interpro domain(s) IPR002528 Multi antimicrobial extrusion protein MatE	GO:0016020	3.82065	1.37739	0.112723	0.12579	0.701243	3.80733	0.105589	0	0.0891237	0	0.111163	0.114961	0	0.0293451	0.0319996	0	0.0612679	1.88725	1.05134	0.0378878	0.100855	0.638461	2.06127	0.191222	0	0.085867	0	0.340924	0.177753	0	0.0368106	0.00914344	0	0.0248186
	32	Solyc03g031660	Unknown Protein (AHRD V1)		0.153903	0	0.0170277	0	0.0235395	0.535	0	0.0652856	0	0	0.0671679	0	0	0	0	0	0.499769	0.192494	0	0.00143288	0	0.0204112	0.671183	0	0.268338	0	0	0.247001	0	0	0	0	0	0.509454
	33	Solyc03g058330	Unknown Protein (AHRD V1)		1.7133	1.01072	0.454936	1.69225	0.628917	0	0.284095	0	0	0	0	0	0	0	0.172195	0	0	1.16582	0.875368	0.370872	1.07579	0.588836	0	0.516286	0	0	0	0	0	0	0	0.188433	0	0
	34	Solyc03g096190	Receptor like kinase		0.53726	0.24011	0.507956	0.868351	0.239052	0	0.151853	0.0276248	0	0.0351943	0.127896	0.0440887	0.545184	0.0900329	0.257715	0.0859534	0.0704904	0.511784	0.298118	0.413869	0.623786	0.259098	0	0.295647	0.0869611	0	0.118975	0.380385	0.110219	0.405862	0.146207	0.331382	0.0664455	0.0312877
	35	Solyc03g111190	Auxin-independent growth promoter-like protein (AHRD V1 ***- Q9FMW3_ARATH); contains Interpro domain(s) IPR004348 Protein of unknown function DUF246		1.83575	0.0902468	0.0203105	0	0.0280778	0.127629	0.057075	0	0.128467	0	0	0.082855	0	0	0	0	0.0441571	1.21376	0.153817	0.00170637	0	0.0218773	0.314522	0.0678952	0	0.130657	0	0	0.143244	0	0	0	0	0.014499
	36	Solyc03g115350	Expansin 2 (AHRD V1 ***- C0KLG9_PYRPY); contains Interpro domain(s) IPR002963 Expansin	GO:0005576	0.393374	0	0	0	2.7075	0.136745	0	0	0	0.141728	0	0	0	0	0	0	0	0.400252	0	0	0	1.58841	0.323079	0	0	0	0.238903	0	0	0	0	0	0	0
	37	Solyc03g116410	Zinc finger CCCH domain-containing protein 39 (AHRD V1 ***- C3H39_ARATH); contains Interpro domain(s) IPR000571 Zinc finger		0.286191	0	0.0633276	0.848025	0	0.198972	0	0	0	0	0	0	0	0	0.143819	0.062956	0	0.306806	0	0.0142888	0.608606	0	0.378681	0	0	0	0	0	0	0	0	0.137248	0.0409233	0
	38	Solyc03g123770	Unknown Protein (AHRD V1)		0	0.443248	0	2.67165	2.06856	1.2537	0.280324	0.12749	0	0	0	0	0	0	0	0	0	0	0.475502	0	1.47815	1.34863	1.10789	0.512001	0.531546	0	0	0	0	0	0	0	0	0
	39	Solyc03g123970	Lipid-binding serum glycoprotein family protein (AHRD V1 *-*- D7LAX8_ARALY)		0	0	0.192689	0.860105	0	0	0	0.123131	0	0	0	0	0	0.100325	0	0	0	0	0	0.109794	0.615727	0	0	0	0.513798	0	0	0	0	0	0.166351	0	0	0
	40	Solyc04g007310	Thaumatin-like protein (AHRD V1 ***- C1K3P2_PYRPY); contains Interpro domain(s) IPR001938 Thaumatin		0.198992	0.782609	0	4.32404	0.547846	0	0.164982	0	0	0	0	0	0	0.0458517	0.149998	0.0437741	0	0.234235	0.717629	0	2.0131	0.527842	0	0.325049	0	0	0	0	0	0	0.0522914	0.1496	0.0295316	0
	41	Solyc04g008670	Gibberellin 2-beta-dioxygenase 7 (AHRD V1 **** B6SZM8_MAIZE); contains Interpro domain(s) IPR005123 Oxoglutarate and iron-dependent oxygenase	GO:0016491	0	0	0.0314869	0.140548	0	0.494651	0.117976	0.0804824	0	0	0.124204	0	0	0.0327878	0.0357538	0.219115	0.0342279	0	0	0.00506884	0.121579	0	0.640268	0.216782	0.327554	0	0	0.370473	0	0	0.0394722	0.0101623	0.280703	0.0100915
	42	Solyc04g014750	TNFR/CD27/30/40/95 cysteine-rich region (AHRD V1 ***- Q2HT38_MEDTR)		14.4175	7.5603	0.106343	0.47468	0.588044	0	0.099612	0	0	0	0	0	0	0	0	0	0	3.65099	2.76584	0.0351444	0.376906	0.559434	0	0.178321	0	0	0	0	0	0	0	0	0	0
	43	Solyc04g025740	Homeobox-leucine zipper protein ROC3 (AHRD V1 ***- ROC3_ORYSJ); contains Interpro domain(s) IPR001356 Homeobox	GO:0006355	0.683785	0	0	0	0.20917	0	0	0	0	0	0	0	0.693871	0	0	0.0752092	0	0.628972	0	0	0	0.218097	0	0	0	0	0	0	0	0.504926	0	0	0.0477926	0
	44	Solyc04g051070	Unknown Protein (AHRD V1)		0.628913	0	0	0	0	0	0	0	0	0	0	0	0	0	0	0	0	0.58808	0	0	0	0	0	0	0	0	0	0	0	0	0	0	0	0
	45	Solyc04g058040	Laccase (AHRD V1 ***- Q9AUI3_PINTA); contains Interpro domain(s) IPR011707 Multicopper oxidase		1.45549	1.43106	0.429421	1.6772	0.890467	0	0.0502803	0	0	0	0	0	0	0	0.0609517	0	0	1.0528	1.08106	0.347532	1.06869	0.756636	0	0.0548639	0	0	0	0	0	0	0	0.025053	0	0
	46	Solyc04g072870	Beta-D-xylosidase (AHRD V1 **** Q8W011_HORVU); contains Interpro domain(s) IPR001764 Glycoside hydrolase		0	0.0647956	0	0.911288	0.201593	0	0	0.0186369	0.461183	0.237436	0	0	0	0	0.0165587	0.014497	0.015852	0	0.137847	0	0.652782	0.208768	0	0	0.0584024	0.457724	0.357854	0	0	0	0	0.00394059	0.0122784	0.00576986
	47	Solyc04g074320	Zinc finger protein (AHRD V1 *--- D7KHP2_ARALY); contains Interpro domain(s) IPR007087 Zinc finger		1.48736	2.19359	0.534817	1.65272	3.75361	0	0	0	0	0	0	0	0	0	0	0	0	1.07053	1.39668	0.434844	1.05838	1.93369	0	0	0	0	0	0	0	0	0	0	0	0
	48	Solyc04g074890	Unknown Protein (AHRD V1)		0	0.153327	1.27676	0	0.190814	0	0.0646462	0	0	0	0	0	0	0	0.11755	0.377351	0.562665	0	0.212186	0.936335	0	0.192694	0	0.086433	0	0	0	0	0	0	0	0.0870485	0.466279	0.561852
	49	Solyc04g078240	Natural resistance associated macrophage protein (AHRD V1 *--- B3W4E1_BRAJU); contains Interpro domain(s) IPR001046 Natural resistance-associated macrophage protein	GO:0016020	0	0	0	0	0	0.437247	0	0	0.440117	0	0	0	0.319095	0	0	0.0691739	0	0	0	0	0	0	0.589613	0	0	0.436889	0	0	0	0.250584	0	0	0.0445638	0
	50	Solyc04g081180	Unknown Protein (AHRD V1)		1.27355	0	0	0	0	0	0	0	0	0	0	0	0	0	0	0	0	0.966483	0	0	0	0	0	0	0	0	0	0	0	0	0	0	0	0
	51	Solyc04g082520	Ring zinc finger protein (Fragment) (AHRD V1 *--- A6MH00_LILLO); contains Interpro domain(s) IPR008166 Protein of unknown function DUF23		0.37665	0	0	1.02306	0.288044	0	0.0780693	0	0.0658955	0	0.164381	0	0	0.0433939	0.0473192	0.0828553	0.0905995	0.384784	0	0	0.729105	0.315856	0	0.120803	0	0.0653084	0	0.464931	0	0	0.0469814	0.0153629	0.0582945	0.0411122
	52	Solyc05g005240	YABBY-like transcription factor CRABS CLAW-like protein (AHRD V1 **-* Q6SRZ7_ANTMA); contains Interpro domain(s) IPR006780 YABBY protein		16.3648	11.6783	0.759275	21.3778	20.8314	0	0.0547092	0	0	0	0	0	0	0	0	0	0	3.84676	3.40046	0.605054	4.25793	4.42443	0	0.063175	0	0	0	0	0	0	0	0	0	0
	53	Solyc05g008320	Fasciclin-like arabinogalactan protein (AHRD V1 ***- B9N201_POPTR); contains Interpro domain(s) IPR000782 FAS1 domain		1.99772	0.280599	0	0	0.0873007	0	0.207037	0	0.599151	0.102823	0	0	0.289599	0	0	0	0.0343238	1.28246	0.335611	0	0	0.0520168	0	0.401634	0	0.577384	0.186781	0	0	0.226733	0	0	0	0.010155
	54	Solyc05g010190	Unknown Protein (AHRD V1)		0	0	0.324383	24.2531	1.12109	0	0	0	0.256471	0	0	0	0	0	0	0	0	0	0	0.250832	4.457	0.887016	0	0	0	0.266482	0	0	0	0	0	0	0	0
	55	Solyc05g010200	Unknown Protein (AHRD V1)		0	0	0.291525	1.30128	0.537351	0	0	0	0	0	0	0	0	0	0	0	0	0	0	0.215241	0.87636	0.519594	0	0	0	0	0	0	0	0	0	0	0	0
	56	Solyc05g013230	Unknown Protein (AHRD V1)		0.428084	0	0	0	0.785706	0	0	0	0.299575	0	0	0.386424	0	0	0	0	0.102971	0.429344	0	0	0	0.692865	0	0	0	0.307491	0	0	0.494568	0	0	0	0	0.0475618
	57	Solyc05g052440	Os03g0291800 protein (Fragment) (AHRD V1 **-- Q0DSS4_ORYSJ); contains Interpro domain(s) IPR004253 Protein of unknown function DUF231		0	0	0.242126	3.12224	0.0371913	0	0.0252002	0	0	0	0.212244	0.219496	0.740239	0	0	0.026745	0.497162	0	0	0.170365	1.63306	0.0262223	0	0.0299405	0	0	0	0.57708	0.297461	0.533481	0	0	0.0173459	0.508182
	58	Solyc05g052530	Endoglucanase 1 (AHRD V1 ***- B6U0J0_MAIZE); contains Interpro domain(s) IPR001701 Glycoside hydrolase		14.5399	21.0838	1.15732	15.7044	19.391	0	0	0	0.146404	0	0	0	0	0.0241028	0	0	0	3.66327	4.33555	0.868356	3.79839	4.31678	0	0	0	0.150522	0	0	0	0	0.0331091	0	0	0
	59	Solyc06g007380	Os08g0119500 protein (Fragment) (AHRD V1 *-*- Q0J8C9_ORYSJ)		0.847268	0.104131	0.187481	0.313822	0.226782	0	0.0439038	0.0299508	0.148231	0	0	0.0956019	0	0.0732103	0.0266109	0.0232977	0	0.730479	0.164401	0.099409	0.254066	0.244483	0	0.0450509	0.0941195	0.152399	0	0	0.157355	0	0.0960453	0.00766393	0.0150579	0
	60	Solyc06g048400	Unknown Protein (AHRD V1); contains Interpro domain(s) IPR008502 Protein of unknown function DUF784		0	0	0.43355	12.9016	0	0	0	0	0	0	0	0	0	0	0.0820503	0	0	0	0	0.351126	3.48888	0	0	0	0	0	0	0	0	0	0	0.0391056	0	0
	61	Solyc06g060450	Transmembrane emp24 domain-containing protein 10 (AHRD V1 ***- B6SSF8_MAIZE); contains Interpro domain(s) IPR000348 emp24/gp25L/p24	GO:0016021	0.211964	1.04203	0	0	0.389039	0.294732	0	0	0	0	0	0	0	0	0.106517	0.0466276	0.0509858	0.245205	0.887916	0	0	0.407983	0.468626	0	0	0	0	0	0	0	0	0.0663773	0.0312602	0.0183889
	62	Solyc06g070950	ATP-binding cassette (ABC) transporter 17 (AHRD V1 ***- Q4H493_RAT); contains Interpro domain(s) IPR003439 ABC transporter-like	GO:0016887	0.11422	0.168454	4.61255	8.00997	0.890966	0.357346	0.260421	0.0969037	0.479589	0.123456	0.149546	0.154656	0.753379	0.0263185	0.0860976	0.100504	0.068686	0.161686	0.226924	2.21932	2.81002	0.758344	0.526636	0.483638	0.399021	0.477495	0.214583	0.432011	0.223252	0.5425	0.0347513	0.0413981	0.0881816	0.0303339
	63	Solyc06g073100	GDSL esterase/lipase At3g27950 (AHRD V1 ***- GDL54_ARATH); contains Interpro domain(s) IPR001087 Lipase		6.6678	5.63806	0.236069	1.97576	0.44873	0.741717	0.110564	0	0.373293	0.0960933	0	0.120378	0.270646	0	0.234552	0.176013	0.160387	2.54835	2.36772	0.165174	1.20311	0.455405	0.805832	0.198752	0	0.378486	0.17871	0	0.183984	0.211856	0	0.294312	0.217595	0.135203
	64	Solyc06g074160	B3 domain-containing protein Os03g0212300 (AHRD V1 ***- Y3123_ORYSJ); contains Interpro domain(s) IPR003340 Transcriptional factor B3	GO:0006355	2.39727	0.982097	0.309436	0.591954	0.122221	0	0.0828147	0	0.279604	0	0	0	0	0	0.0501955	0	0	1.43825	0.855712	0.232754	0.455016	0.0944082	0	0.138675	0	0.287973	0	0	0	0	0	0.017333	0	0
	65	Solyc06g075200	Unknown Protein (AHRD V1)		0	0.610817	0.137467	3.68167	1.71035	0	0	0	0	0	0	0	0	0	0	0	0.149434	0	0.599778	0.0499277	1.82182	1.19256	0	0	0	0	0	0	0	0	0	0	0	0.113113
	66	Solyc07g007520	Unknown Protein (AHRD V1)		0	0	0.16161	1.80345	0	0	0	0	0	0	0	0	0	0	0	0	0	0	0	0.0787885	1.13255	0	0	0	0	0	0	0	0	0	0	0	0	0
	67	Solyc07g032700	Unknown Protein (AHRD V1)		2.10504	0.413942	0	0	0.643933	0	0	0.119061	0	0	0	0	0	0.0970086	0.211568	0.185226	0	1.32985	0.453566	0	0	0.59874	0	0	0.495542	0	0	0	0	0	0.160304	0.261895	0.229466	0
	68	Solyc07g043410	UDP-glucosyltransferase family 1 protein (AHRD V1 **** C6KI43_CITSI); contains Interpro domain(s) IPR002213 UDP-glucuronosyl/UDP-glucosyltransferase	GO:0008152	1.89846	0.933298	0.0700143	0	0.0322633	0	0	0	0.147617	0	0	0	0	0	0	0	0.0253697	1.2408	0.820849	0.0160705	0	0.0234643	0	0	0	0.151909	0	0	0	0	0	0	0	0.00780607
	69	Solyc07g053400	Unknown Protein (AHRD V1)		1.55945	1.53327	0	0	0.954072	0	0	0	0.36377	0	0	0	0	0	0	0.114349	0.250073	1.09829	1.1273	0	0	0.792398	0.00144369	0	0	0.369091	0	0.000145324	0	0	0	0	0.109935	0.253681
	70	Solyc07g054360	Unknown Protein (AHRD V1)		0	0.700517	0	0	0	0	0	0	0	0	0	0	0	0	0	0	0	0	0.657805	0	0	0	0.00149094	0	0	0	0	0.00108506	0	0	0	0	0	0
	71	Solyc07g062320	Unknown Protein (AHRD V1)		0	0	0.140904	1.2579	0	0	0	0	0	0	0	0	0	0	0	0	0	0	0	0.0542306	0.855563	0	0.00175007	0	0	0	0	0.00156407	0	0	0	0	0	0
	72	Solyc07g064780	Unknown Protein (AHRD V1)		0.407536	0	0.135268	4.42782	0.124665	0.283336	0.0422355	0.115251	0	0	0	0	0	0.0939044	0.0511994	0.0448247	0	0.411655	0	0.0472572	2.03826	0.096747	0.458403	0.0435936	0.476518	0	0	0.00171247	0	0	0.154676	0.0183511	0.0301857	0
	73	Solyc08g015750	F-box family protein (AHRD V1 ***- B9I6K2_POPTR); contains Interpro domain(s) IPR001810 Cyclin-like F-box		0.736511	0.241383	0.162973	0.606218	0.300399	0	0.152658	0.0694282	0.515414	0.265356	0	0.110806	0.124562	0.0565689	0.030843	0	0.0590534	0.661397	0.299441	0.0801669	0.466443	0.329827	0.00231098	0.297046	0.284504	0.507858	0.39743	0.00215805	0.173706	0.096368	0.0717847	0.00879988	0	0.0238187
	74	Solyc08g061120	Unknown Protein (AHRD V1)		0	0.262235	0.0590173	0	0	0.741717	0	0	0	0.192187	0	0	0	0	0	0.0586711	0.25662	0	0.31871	0.0130477	0	0	0.806179	0	0	0	0.305321	0.00645357	0	0	0	0	0.0384735	0.260674
	75	Solyc08g066400	Protein kinase (Fragment) (AHRD V1 *-*- A2Q5N5_MEDTR)		1.06765	0	0.0337494	0	0	0	0.284521	0	0.320205	0.109903	0	0	0	0	0	0	0	0.862043	0.00177059	0.00600934	0	0	0.00825159	0.51701	0	0.326415	0.194186	0.00771214	0.00161695	0	0	0	0	0
	76	Solyc08g074920	Aspartic proteinase nepenthesin I (AHRD V1 **-- A9ZMF9_NEPAL); contains Interpro domain(s) IPR001461 Peptidase A1	GO:0006508	0	0.106568	0.0479673	1.49878	1.25992	0	0	0.0306518	0	0	0	0	0	0.0499491	0	0.0238429	0.0260715	0.00177606	0.166622	0.00928836	0.98194	0.966483	0.00894948	0	0.0962666	0	0.00182462	0.00839461	0.00181654	0	0.0573264	0	0.0152355	0.00800341
	77	Solyc08g080020	Serine protease inhibitor potato inhibitor I-type family protein (AHRD V1 ***- D7LT19_ARALY); contains Interpro domain(s) IPR000864 Proteinase inhibitor I13		0	0	0.644132	0	0	0.674609	0	0	0	0	0	0	0	0.111791	0.121903	0	0	0.00200291	0.00228522	0.521289	0	0	0.763476	0	0	0	0.00212765	0.00915902	0.00211044	0	0.189129	0.0916976	0	0
	78	Solyc08g082260	Integrin-linked kinase-associated serine/threonine phosphatase 2C (AHRD V1 **** ILKAP_RAT); contains Interpro domain(s) IPR015655 Protein phosphatase 2C	GO:0003824	0.129294	0.127124	0.171659	2.171	0.593268	0	0	0.0365644	0	0	0	0	0	0	0	0.14221	0.0311005	0.174687	0.184884	0.0880766	1.28704	0.56391	0.0100152	0	0.134414	0	0.00225824	0.00967189	0.00224763	0	0	0	0.162905	0.00928836
	79	Solyc09g011280	Unknown Protein (AHRD V1); contains Interpro domain(s) IPR006501 Pectinesterase inhibitor	GO:0030599	0	0.279815	0.755685	10.6816	1.39291	0.19786	0	0	0	0	0	0	0.28879	0	0.0715075	0	0	0.00369487	0.334822	0.60229	3.21559	1.02632	0.377779	0	0	0	0.0040161	0.010569	0.00397234	0.226069	0	0.0327051	0	0
	80	Solyc09g011290	Invertase inhibitor homolog (AHRD V1 ***- O49603_ARATH); contains Interpro domain(s) IPR006501 Pectinesterase inhibitor	GO:0030599	0	0	1.72961	21.0316	4.69969	2.62348	0	0	0	0	0	0	0	0	0	0	0	0.00372064	0.00564027	1.17746	4.23317	2.20606	1.7019	0	0	0	0.00402585	0.0105789	0.00398844	0.00115169	0	0	0	0
	81	Solyc09g025200	Ribosomal protein L18 (AHRD V1 *-*- B7FMF5_MEDTR); contains Interpro domain(s) IPR000039 Ribosomal protein L18e	GO:0005840	0	0	0	0	0	1.94066	0.144642	0	0.488349	0	0	0	0	0	0	0	0	0.00642483	0.00726937	0	0.00197398	0	1.42812	0.281229	0.000895185	0.484677	0.00668924	0.0135653	0.0066983	0.00177937	0	0	0	0
	82	Solyc09g042760	ZIP4/SPO22 (AHRD V1 **-- A5Y6I6_ARATH); contains Interpro domain(s) IPR013940 Meiosis specific protein SPO22		0.498888	0.109003	0.0367975	0.0547509	0.0847833	0.616618	0.126385	0	0	0.0798861	0.0483842	0	0	0	0	0.365816	0.0266672	0.485524	0.167834	0.00684373	0.0752768	0.0474451	0.725718	0.241529	0.00145688	0.00140551	0.160304	0.214795	0.00748568	0.00207909	0	0	0.451591	0.00818041
	83	Solyc09g047860	HAT family dimerisation domain containing protein (AHRD V1 *-*- Q2R1C3_ORYSJ); contains Interpro domain(s) IPR008906 HAT dimerisation	GO:0046983	1.15449	0.425668	0.351262	0	0.662175	0.70232	0.119647	0.0816224	0	0.311963	0.125964	0.260535	0.29288	0.166261	0.290082	0.190473	0.138851	0.905752	0.462366	0.273486	0.00227977	0.612338	0.782026	0.22123	0.332229	0.00141591	0.453867	0.376307	0.347532	0.232136	0.303908	0.376527	0.238174	0.0948339
	84	Solyc09g056030	Unknown Protein (AHRD V1)		0.613759	1.20691	0	0	1.12649	0	0.254431	0	0.429512	0	0	0	0	0	0	0.135014	0	0.57708	0.972229	0	0.0036227	0.88892	0.0155906	0.475765	0.00166769	0.428239	0.0079139	0.0150539	0.0079652	0.00226359	0	0	0.150717	0
	85	Solyc09g056040	Ubiquitin-protein ligase 1 (AHRD V1 ***- Q5CHN2_CRYHO); contains Interpro domain(s) IPR000569 HECT	GO:0005622	1.72824	0.60687	0.245842	0.487717	0.566432	0.858247	0.281456	0.0698208	0.345552	0.355809	0.107751	0.111433	0.501067	0.0284444	0	0.380177	0.118775	1.175	0.596754	0.172943	0.385416	0.542699	0.883401	0.512985	0.285373	0.350315	0.509855	0.33326	0.174353	0.375531	0.0362463	0	0.470203	0.0685102
	86	Solyc09g066050	Homeodomain-containing transcription factor FWA (AHRD V1 **-* B5BQ02_ARASU); contains Interpro domain(s) IPR002913 Lipid-binding START		0.35254	0.519934	0.468054	0.174104	0.242645	0.551476	0.0182679	0	0.308386	0.31754	0	0	0	0.182772	0.155015	0.0969392	0.0635999	0.366191	0.535292	0.38094	0.151117	0.262763	0.681782	0.0233342	0.00220616	0.316291	0.46214	0.0201703	0.00957477	0.0060687	0.33348	0.158782	0.0846262	0.0270259
	87	Solyc09g073020	Unknown Protein (AHRD V1)		0	0	0	0.986591	0	0	0	0	0	0	0	0	0	0	0	0	0	0.00957477	0.0102475	0	0.70549	0	0.0219702	0	0.00227977	0.00232975	0.00982349	0.0209419	0.00985871	0.00643875	0	0	0	0
	88	Solyc09g075110	Unknown Protein (AHRD V1)		0.795968	0	0.17613	1.57238	0	0.553391	0.164982	0	0	0	0	0	0	0.183407	0.199998	0.175096	0	0.696691	0.0104391	0.0916193	1.01794	0	0.683621	0.325979	0.00234115	0.00324097	0.0100152	0.0215053	0.0100152	0.00662147	0.334699	0.240864	0.215722	0
	89	Solyc09g089590	Ramosa1 C2H2 zinc-finger transcription factor (AHRD V1 *-*- D0UTY8_ZEAMM); contains Interpro domain(s) IPR007087 Zinc finger		19.8108	11.3834	1.36634	3.30358	7.16196	0.357747	0	0	0	0	0	0	0	0	0	0	0	4.14333	3.36361	0.986894	1.6949	2.7705	0.52802	0	0.00394059	0.00385895	0.0103395	0.0225033	0.0103028	0.0070509	0	0	0	0
	90	Solyc09g089960	Unknown Protein (AHRD V1)		0	0	1.38245	7.35755	0.735055	0.167061	0	0.0679545	0.168158	0	0	0	0	0.0553681	0	0	0	0.0101294	0.0122389	0.996408	2.68839	0.660031	0.348824	0	0.278056	0.171996	0.0105033	0.0228972	0.0104391	0.00720304	0.0675376	0	0	0
	91	Solyc09g091300	Self-incompatibility protein (Fragment) (AHRD V1 -**- C8C1B5_9MAGN); contains Interpro domain(s) IPR010264 Plant self-incompatibility S1		0.341892	0.672308	12.7854	12.1569	18.3024	8.31943	0	0	0	0	0	0	0	0	0	0	0.0822388	0.355682	0.636821	3.63966	3.40806	4.22298	3.01206	0	0.00533572	0.00514498	0.0115036	0.0234588	0.0112658	0.00733267	0	0	0	0.0370248
	92	Solyc10g005170	Purine permease (AHRD V1 *--* B6TET5_MAIZE); contains Interpro domain(s) IPR004853 Protein of unknown function DUF250	GO:0016020	0	0.125531	1.38432	3.65706	0.0390556	0	0.0264633	0	0.178694	0	0	0.115249	0	0.0294187	0.0320798	0	0	0.0115269	0.183195	0.997762	1.81279	0.0272222	0.0252181	0.0309445	0.00617351	0.181025	0.0125174	0.0246837	0.178321	0.00770116	0.0368295	0.00917469	0	0
	93	Solyc10g005440	Serine/threonine-protein kinase receptor (AHRD V1 **** B6U2B7_MAIZE); contains Interpro domain(s) IPR002290 Serine/threonine protein kinase	GO:0005529	1.09815	0.359906	0.0539991	0.180776	0.671849	0	0.0126454	0	0	0	0	0.110143	0.0619082	0	0.0459875	0.201309	0.0440249	0.878377	0.403562	0.0104904	0.155074	0.619103	0.0261138	0.0206433	0.00625141	0.00597806	0.0126078	0.0248455	0.172943	0.0674291	0	0.0148965	0.256645	0.0144496
	94	Solyc10g017990	Cytokinin oxidase/dehydrogenase 2 (AHRD V1 *-** C0LPA7_SOLTU); contains Interpro domain(s) IPR015345 Cytokinin dehydrogenase 1		0.107928	0.212233	0.286584	3.19806	0.0990456	0	0	0	0.302114	0.155541	0	0	0.547599	0	0	0	0	0.156584	0.271996	0.210422	1.65861	0.0641496	0.029433	0	0.00746929	0.310797	0.260792	0.028587	0.0138496	0.407035	0	0	0	0
	95	Solyc10g044690	Annexin (AHRD V1 ***- D2D2Z9_GOSHI); contains Interpro domain(s) IPR009118 Annexin		0	0	0.14179	1.42404	0.0980074	0.222748	0	0	0	0	0	0	0	0	0	0.0352395	0	0.015099	0.0175388	0.0548639	0.942635	0.060106	0.402425	0	0.00859154	0.00839461	0.0156985	0.0317137	0.0155101	0.0100152	0.00140551	0	0.0234661	0
	96	Solyc10g047720	Unknown Protein (AHRD V1)		0	0	0	0	0	1.2074	0.119987	0	0	0	0	0.261276	0	0.0666934	0	0.0636714	0.139245	0.016123	0.0206057	0	0.0126195	0	1.07825	0.223009	0.00923907	0.00914926	0.0183095	0.0338593	0.348629	0.0116221	0.0881816	0	0.0414871	0.0954209
	97	Solyc10g050750	Pectinacetylesterase like protein (Fragment) (AHRD V1 *--- Q56WP8_ARATH); contains Interpro domain(s) IPR004963 Pectinacetylesterase		1.02139	0.753187	0	0.126106	3.59311	0	0	0	0.178694	0	0	0	0.129557	0	0	0	0	0.840216	0.695824	0	0.100918	1.88169	0.0382312	0	0.0101188	0.181229	0.0215196	0.0361173	0.0213215	0.0990708	0.00206786	0	0	0
	98	Solyc10g051370	LRR receptor-like serine/threonine-protein kinase		0	0	0.57075	5.51991	3.28759	0	0	0	0	0	0	0	0	0	0	0	0	0.0209419	0.0232823	0.466882	2.30179	1.77937	0.0389922	0	0.010226	0.010242	0.0220575	0.036581	0.0218123	0.013632	0.00215158	0	0	0
	99	Solyc10g055600	S-phase kinase-associated protein 1A (AHRD V1 **-- B2VUU5_PYRTR); contains Interpro domain(s) IPR001232 SKP1 component	GO:0005515	0	0.963211	0	0	0.299676	0	0	0	0	0	0	0	0	0	0	0	0	0.0232173	0.843742	0	0.0153754	0.328702	0.0417179	0.00152178	0.01249	0.012567	0.0240052	0.039213	0.0239253	0.0148965	0.00360581	0	0	0
	100	Solyc11g005500	ECA1 protein (AHRD V1 *-*- Q53JF8_ORYSJ); contains Interpro domain(s) IPR010701 Protein of unknown function DUF1278		0	0	0.172096	6.14548	0	0	0	0	0	0	0	0	0	0	0	0	0	0.0288322	0.0314577	0.0886161	2.43924	0.00191471	0.0521425	0.00212765	0.0151677	0.0149383	0.0296094	0.0454228	0.0290885	0.0197552	0.00663187	0	0	0
	101	Solyc11g005540	ECA1 protein (AHRD V1 *-*- Q53JF8_ORYSJ); contains Interpro domain(s) IPR010701 Protein of unknown function DUF1278		0	0	0.411398	1.83635	0.341237	0	0.0770721	0	0	0	0	0	0	0	0.186859	0	0.0894423	0.028881	0.0314795	0.330252	1.14807	0.369091	0.0523508	0.119147	0.015193	0.0149563	0.0296915	0.0455243	0.0291298	0.0197835	0.00666621	0.216514	0	0.0406753
	102	Solyc11g006840	Unknown Protein (AHRD V1)		0	0	0	1.18857	0.122702	0	0	0	0	0	0	0	0	0	0	0	0	0.0292616	0.03186	0	0.82399	0.0951399	0.0536988	0.0021835	0.0153629	0.0151101	0.0300231	0.0460095	0.029505	0.0201104	0.00682441	0	0	0
	103	Solyc11g012650	TPD1 (AHRD V1 *-*- Q6TLJ2_ARATH)		0	0	0	3.92711	0.304062	0.863829	0.206027	0	0	0	0	0	0	0	0.0624383	0.38265	0	0.0310407	0.0338593	0	1.89623	0.332229	0.887535	0.399588	0.0173939	0.0157419	0.0317976	0.0521425	0.0312113	0.0217718	0.00739427	0.0268631	0.472683	0
	104	Solyc11g043160	Endo-1 4-beta-xylanase (AHRD V1 ***- B6SW51_MAIZE); contains Interpro domain(s) IPR013781 Glycoside hydrolase		0	0	0.0776062	1.29904	0.160928	0	0	0	0	0	0	0	0	0	0	0	0	0.0384938	0.0413093	0.0216127	0.875928	0.157193	0.0863385	0.00729947	0.023724	0.0233895	0.0392965	0.0785966	0.038868	0.0290558	0.0096888	0	0.00194192	0
	105	Solyc11g070010	F8A5.6 protein (AHRD V1 **-- Q9ZP57_ARATH)		0.129294	0	0	0	0	1.25847	0.0803975	0	0	0	0.112856	0	0	0	0	0.0568841	0.0311005	0.174907	0.0474297	0	0.0352409	0.00823095	1.10952	0.131304	0.0290794	0.0291764	0.0453747	0.346303	0.044561	0.0339888	0.0125942	0	0.0376447	0.00932544
	106	Solyc11g072650	Trans-2-enoyl CoA reductase (AHRD V1 **-- C5MRG3_9ROSI); contains Interpro domain(s) IPR002085 Alcohol dehydrogenase superfamily		0.147231	0.14476	0.0325789	0.436267	1.17099	0	0.0915509	0	0	0	0	0	0	0	0	0.0323878	0	0.189129	0.202961	0.00559902	0.349705	0.914399	0.112188	0.160376	0.0296431	0.0296307	0.0462504	0.0973851	0.0452053	0.0344658	0.0128281	0	0.0220707	0
	107	Solyc12g019050	Exostosin-like (AHRD V1 ***- A4Q7M8_MEDTR); contains Interpro domain(s) IPR004263 Exostosin-like	GO:0016020	25.3988	30.5062	0.0319329	0.427616	34.9187	0	0	0	0	0.415951	0	0	0	0	0	0.0317455	0	4.5097	4.91008	0.00538052	0.34373	5.23128	0.145093	0.0102042	0.0344658	0.0334815	0.574533	0.130729	0.0555832	0.0387037	0.0146954	0	0.0216991	0
	108	Solyc12g042340	Genomic DNA chromosome 5 P1 clone MAC9 (AHRD V1 ***- Q9FLS4_ARATH)		0.243742	0	0.0269672	0	0	1.01676	0.151563	0	0.341143	0.0878173	0	0	0	0	0.0612433	0.0536181	0.0586296	0.273337	0.0897346	0.00225824	0.0476223	0.0135798	0.973081	0.295147	0.0406823	0.347732	0.170791	0.165931	0.0815113	0.0460095	0.020808	0.0252181	0.0356585	0.0236709
