# Supplementary material for: Genome-wide identification of pistil-specific genes expressed during fruit set initiation in tomato (Solanum lycopersicum)
Source: PLoS One. 2017 Jul 6;12(7):e0180003. doi: 10.1371/journal.pone.0180003 (PMC5500324; doi:10.1371/journal.pone.0180003)
Supplement: S3 Table — (XLSX) [file pone.0180003.s009.xlsx]

## Sheet: S3 Table
	S3 Table. Expression pattern of isolated 108 PSGs in the pistil of S. pimpinellifolium from Pattison et al. (2015)[27].																										Differential Expression
			Average												Standard Error												adjusted p-value
	#	ITAG ID	0 dpa Ovules	0 dpa Placenta	0 dpa Septum	0 dpa Pericarp	4 dpa Embryo	4 dpa Endosperm	4 dpa Seed Coat	4 dpa Funiculus	4 dpa Placenta	4 dpa Septum	4 dpa Pericarp		0 dpa Ovules	0 dpa Placenta	0 dpa Septum	0 dpa Pericarp	4 dpa Embryo	4 dpa Endosperm	4 dpa Seed Coat	4 dpa Funiculus	4 dpa Placenta	4 dpa Septum	4 dpa Pericarp		0 dpa Ovules vs 0 dpa Placenta	0 dpa Ovules vs 0 dpa Septum	0 dpa Ovules vs 0 dpa Pericarp	0 dpa Ovules vs 4 dpa Embryo	0 dpa Ovules vs 4 dpa Endosperm	0 dpa Ovules vs 4 dpa Seed Coat	0 dpa Ovules vs 4 dpa Funiculus	0 dpa Ovules vs 4 dpa Placenta	0 dpa Ovules vs 4 dpa Septum	0 dpa Ovules vs 4 dpa Pericarp	0 dpa Placenta vs 0 dpa Septum	0 dpa Placenta vs 0 dpa Pericarp	0 dpa Placenta vs 4 dpa Embryo	0 dpa Placenta vs 4 dpa Endosperm	0 dpa Placenta vs 4 dpa Seed Coat	0 dpa Placenta vs 4 dpa Funiculus	0 dpa Placenta vs 4 dpa Placenta	0 dpa Placenta vs 4 dpa Septum	0 dpa Placenta vs 4 dpa Pericarp	0 dpa Septum vs 0 dpa Pericarp	0 dpa Septum vs 4 dpa Embryo	0 dpa Septum vs 4 dpa Endosperm	0 dpa Septum vs 4 dpa Seed Coat
	1	Solyc01g007270	1.92333	2.35333	0.92	1.11667	3.21	2.64667	1.00667	0.583333	0.393333	0.866667	0.53		0.941742	1.01749	0.238956	0.804204	1.99013	1.44029	0.609162	0.0656591	0.0233333	0.278827	0.113578		0.97605	0.656553	0.571441	0.515262	0.797581	0.482719	NA	NA	0.262652	NA	0.825421	0.605645	0.652941	0.889192	0.455276	NA	NA	0.263067	NA	0.96564	0.0666406	0.217522	0.953012
	2	Solyc01g008540	1.06667	1.14333	9.06667	3.01667	0.576667	0.186667	0.57	0.25	0.19	3.06667	5.18667		0.278707	0.299852	5.26354	0.630511	0.240093	0.157621	0.0665833	0.190351	0.0723418	0.510892	1.65441		1	0.0122643	0.158822	0.613856	NA	NA	NA	NA	0.0975576	0.00229347	0.0849409	0.309807	0.669034	NA	NA	NA	NA	0.185525	0.00986192	0.490453	0.00110132	0.000235708	0.000194009
	3	Solyc01g010600	1.03	0.923333	6.77667	12.46	0.956667	0.38	0.67	0.46	0.256667	1.55	2.22		0.42004	0.133832	1.91952	7.99407	0.348393	0.238607	0.248261	0.153948	0.107445	0.275379	0.715844		0.967389	0.0312338	0.000429695	0.99317	NA	0.635456	NA	NA	0.659024	0.201026	0.0789789	0.000387651	NA	NA	NA	NA	NA	0.529722	0.146732	0.737723	0.01308	0.00227524	0.000965041
	4	Solyc01g016530	1.31333	0	0.06	0.0766667	3.18	4.64333	0.136667	0.163333	0.02	0.0233333	0		0.134454	0	0.06	0.0463081	0.531633	0.668888	0.0633333	0.143798	0.02	0.0233333	0		6.20527e-05	0.00108564	0.00028978	0.137611	0.092282	0.00344421	0.00336371	1.48103e-06	1.07521e-05	8.40285e-08	NA	NA	8.91513e-08	3.76511e-07	NA	NA	NA	NA	NA	NA	1.89744e-06	9.45414e-06	NA
	5	Solyc01g068440	23.1167	3.62667	5.15667	0.8	2.82333	5.59667	1.91667	0.746667	0.176667	0.323333	0.263333		2.34086	2.2529	3.4365	0.585861	0.696762	0.388344	0.666942	0.109899	0.107134	0.133832	0.129786		0.00252131	0.0514272	1.21193e-09	8.58018e-06	0.00264749	5.35838e-08	4.67624e-16	1.23765e-19	3.74261e-19	1.61466e-17	1	0.141784	0.921272	0.635	0.52527	0.0352425	0.000433439	0.00290865	0.00198398	0.118831	0.551314	0.949116	0.220558
	6	Solyc01g079560	0.28	0.24	0.1	0.08	11.3767	2.14333	0.386667	0.253333	0.0266667	0.166667	0.0933333		0.22723	0.120139	0.072111	0.061101	4.84383	0.187824	0.246599	0.149034	0.0266667	0.166667	0.0617342		NA	NA	NA	1.80231e-06	0.0437258	NA	NA	NA	NA	NA	NA	NA	4.58212e-07	0.0317415	NA	NA	NA	NA	NA	NA	2.30659e-08	0.00212718	NA
	7	Solyc01g081360	21.8233	0.05	0.183333	0.0466667	2.86667	0.236667	0.06	0.39	0.0866667	0.0766667	0.0833333		7.85625	0.05	0.183333	0.0166667	2.08974	0.031798	0.0057735	0.247857	0.0676593	0.0766667	0.0523874		1.30774e-16	1.94599e-09	9.84658e-21	0.00352899	2.2792e-13	9.79348e-21	5.55382e-13	8.31628e-19	9.30544e-20	5.76766e-19	NA	NA	NA	NA	NA	NA	NA	NA	NA	NA	NA	NA	NA
	8	Solyc01g090300	0.11	0.183333	0.0166667	0.0566667	0.223333	0.06	0	0.0833333	0.296667	1.75	2.98		0.0635085	0.0949269	0.0166667	0.034801	0.0666667	0.06	0	0.0417665	0.10105	0.552932	0.793725		NA	NA	NA	NA	NA	NA	NA	NA	NA	9.08278e-07	NA	NA	NA	NA	NA	NA	NA	NA	0.000112899	NA	NA	NA	NA
	9	Solyc01g090820	4.21667	0	0.01	0	9.95	2.25333	0.09	0.0666667	0.0933333	0	0		1.45442	0	0.01	0	3.56963	0.665365	0.0665833	0.0133333	0.0933333	0	0		1.73096e-07	1.98727e-07	2.40202e-10	0.117218	0.521007	1.26532e-06	1.52059e-08	1.51061e-06	1.6405e-10	3.27232e-11	NA	NA	8.70158e-13	2.94031e-05	NA	NA	NA	NA	NA	NA	2.98217e-13	3.79034e-06	NA
	10	Solyc01g095760	4.83	10.9867	6.70667	3.71333	2.50333	0.686667	3.12	4.69	3.99333	4.03667	1.63667		2.64519	5.93546	4.86919	2.23336	1.21115	0.0520683	1.15806	1.75229	1.5375	1.11746	0.682797		0.59827	0.980365	0.769679	0.503666	0.0206081	0.5837	0.92677	0.753894	0.811427	0.167745	0.993913	0.270335	0.0811018	0.00100626	0.102048	0.277445	0.173287	0.182467	0.0169084	0.867961	0.400576	NA	0.456473
	11	Solyc01g104390	47.87	0.17	1.09	0.01	252.593	124.277	3.76	2.25	9.60333	0.01	0.0366667		12.4681	0.141067	1.09	0.01	67.6166	72.1745	1.97609	1.2566	9.27035	0.01	0.0202759		9.13509e-21	2.49845e-05	3.71825e-34	3.20719e-05	0.0758952	5.75313e-06	3.26416e-10	0.0580462	8.53103e-36	2.18041e-31	NA	NA	1.22001e-33	1.30082e-19	NA	NA	NA	NA	NA	NA	1.77e-09	9.30163e-07	0.330129
	12	Solyc01g106140	0.36	0.616667	0.15	0.543333	3.37	1.93	4.27667	1.92	1.41	0.676667	0.986667		0.115902	0.415625	0.083865	0.231325	0.618789	0.366788	0.938444	0.352326	0.251661	0.259636	0.10105		NA	NA	NA	0.000529353	0.0523043	0.000343527	0.02197	NA	NA	NA	NA	NA	0.0403198	0.304256	0.0443609	0.341447	0.47267	NA	NA	NA	3.93242e-05	0.00647164	3.1933e-05
	13	Solyc01g106730	13.8967	0.83	0.31	0.0766667	1.03	0.366667	0.85	0.15	0.11	0.0466667	0.0133333		1.83628	0.486621	0.285365	0.0766667	0.406981	0.0290593	0.710375	0.11	0.0953939	0.0328295	0.0133333		0.000112638	2.73545e-06	3.59162e-14	1.34107e-05	1.11534e-08	1.98525e-05	5.53702e-15	8.81625e-15	2.44716e-18	7.15669e-20	NA	NA	0.761012	NA	NA	NA	NA	NA	NA	NA	NA	NA	NA
	14	Solyc01g106980	4.56333	0.866667	0.15	0.09	7.55333	2.19667	0.936667	0.476667	0.0833333	0.0466667	0.0633333		1.40386	0.360062	0.0793725	0.0754983	2.3695	0.724669	0.116667	0.151914	0.0560753	0.0233333	0.034801		0.0923441	8.25629e-05	2.25923e-07	0.33792	0.43616	0.0118757	0.000156641	3.65114e-08	1.75282e-09	2.92979e-09	NA	NA	0.00154446	0.360156	0.977291	NA	NA	NA	NA	NA	5.33055e-07	NA	NA
	15	Solyc01g108380	0.0233333	0.04	0.01	0.0133333	638.623	238.96	4.45667	3.88	17.4933	0.0233333	0.0133333		0.0233333	0.04	0.01	0.0133333	158.45	99.2407	2.20334	1.83288	16.664	0.0233333	0.0133333		NA	NA	NA	7.59907e-52	1.62544e-31	NA	NA	NA	NA	NA	NA	NA	6.69234e-48	3.45323e-30	NA	NA	NA	NA	NA	NA	6.73967e-40	1.60651e-27	NA
	16	Solyc02g022860	3.21	1.51	0.353333	0.163333	0.886667	0.31	0.85	1.10333	0.456667	0.656667	0.203333		1.21509	0.635531	0.140989	0.100388	0.501874	0.126623	0.3139	0.790239	0.322714	0.505184	0.0845248		0.647581	0.00722995	4.19258e-05	0.144987	0.0100821	0.0577769	0.122055	0.00521899	0.0354233	3.65895e-05	NA	NA	0.813244	NA	0.645874	0.758656	0.225333	0.474219	NA	NA	NA	NA	NA
	17	Solyc02g032150	0.173333	0.04	0.08	0	4.16333	0.396667	0.06	0.0266667	0.0633333	0	0		0.107445	0.04	0.0655744	0	2.15098	0.214968	0.0458258	0.0266667	0.0145297	0	0		NA	NA	NA	NA	NA	NA	NA	NA	NA	NA	NA	NA	NA	NA	NA	NA	NA	NA	NA	NA	NA	NA	NA
	18	Solyc02g067630	0	0.02	0.0266667	0	3.54	1.43333	0.0133333	0.04	0.03	0	0		0	0.02	0.0266667	0	0.809032	0.799528	0.0133333	0.04	0.03	0	0		NA	NA	NA	8.37587e-10	NA	NA	NA	NA	NA	NA	NA	NA	2.93627e-07	NA	NA	NA	NA	NA	NA	NA	1.21311e-07	NA	NA
	19	Solyc02g069330	17.06	0.353333	0.666667	0.143333	0.44	1.42667	0.34	0.12	0.0133333	0.0566667	0.04		7.43936	0.157621	0.386839	0.128625	0.187172	0.869048	0.241109	0.061101	0.0133333	0.0296273	0		1.08023e-08	2.48051e-05	1.50362e-12	8.6338e-09	0.00057073	5.47968e-10	4.57101e-16	4.11643e-19	1.01421e-17	2.57359e-18	NA	NA	NA	NA	NA	NA	NA	NA	NA	NA	NA	0.500666	NA
	20	Solyc02g072280	0.0866667	0.1	0.06	0.0566667	3.49333	3.23	0.106667	0.12	0.233333	0.0233333	0.04		0.0448454	0.0360555	0.03	0.034801	0.547733	1.23012	0.0635959	0.04	0.0851143	0.0233333	0.04		NA	NA	NA	7.2863e-07	0.000147886	NA	NA	NA	NA	NA	NA	NA	1.42357e-05	0.000636379	NA	NA	NA	NA	NA	NA	3.94058e-07	5.57946e-05	NA
	21	Solyc02g077170	0.06	0.4	0.336667	0.58	1.35333	2.39667	2.39333	2.08667	1.42	1.36667	0.343333		0.0321455	0.22301	0.12252	0.083865	0.14746	0.866917	0.432139	0.367892	0.295691	0.0845248	0.0233333		NA	NA	NA	9.46794e-05	0.000199063	1.22076e-05	1.16044e-05	9.80254e-05	7.29483e-05	NA	NA	NA	0.132086	0.0752413	0.0611313	0.0772853	0.17673	0.166058	NA	NA	0.0345528	0.0192925	0.0100919
	22	Solyc02g078090	21.4433	0.56	0.06	0	1212.22	5470.06	93.8	70.69	19.17	0.123333	0.07		13.8798	0.280238	0.03	0	444.087	2516.11	24.5158	53.7934	15.4898	0.0906152	0.0404145		8.2869e-07	6.02133e-12	4.69291e-18	1.67545e-12	2.12266e-17	0.00827362	0.166718	0.838096	6.35104e-14	6.23444e-15	NA	NA	1.44631e-30	8.2996e-34	3.13729e-21	2.53909e-10	0.000177953	NA	NA	NA	2.08757e-37	3.99352e-40	5.09364e-32
	23	Solyc02g079080	8.66667	5.93333	2.53	2.92667	3.22667	2.60333	4.02667	4.33667	4.11	3.31333	3.89		3.65366	0.856686	1.15418	0.571849	0.401843	1.42612	0.396036	0.585643	0.445009	0.0352767	0.943981		0.790497	0.170009	0.079392	0.172502	0.166018	0.208043	0.177377	0.154833	0.0690838	0.236341	0.802436	0.512445	0.617125	0.467082	0.687471	0.675557	0.641785	0.445466	0.790034	0.946047	0.578525	0.917743	0.595062
	24	Solyc02g084140	0.803333	0.203333	0.4	0.113333	2.04333	1.84333	0.886667	0.796667	0.186667	0.123333	0.0266667		0.481191	0.102035	0.257164	0.0600925	0.255691	0.868588	0.285268	0.224524	0.0176383	0.075351	0.0266667		NA	NA	NA	0.186795	0.424829	NA	NA	NA	NA	NA	NA	NA	0.00373755	NA	NA	NA	NA	NA	NA	NA	0.0472416	NA	NA
	25	Solyc02g085190	0.843333	4.06667	0.216667	0.196667	0.853333	0.416667	0.576667	2.48	1.09667	0.433333	0.173333		0.240439	3.63359	0.116094	0.12252	0.0523874	0.317508	0.141931	0.763566	0.144029	0.156027	0.0176383		NA	NA	NA	NA	NA	NA	0.169651	NA	NA	NA	NA	NA	NA	NA	NA	0.633285	NA	NA	NA	NA	NA	NA	NA
	26	Solyc02g086290	0.803333	1.41333	0.773333	0.0766667	2.52667	0.893333	0.853333	0.31	0.266667	0.263333	0.146667		0.0405518	0.427642	0.411353	0.0578312	0.29492	0.446816	0.460881	0.0737111	0.15899	0.0983757	0.031798		NA	NA	NA	0.0603049	NA	NA	NA	NA	NA	NA	1	NA	0.370759	0.786384	0.684894	NA	NA	NA	NA	NA	0.121241	0.942024	NA
	27	Solyc02g087490	1.05667	1.11	0.476667	0.75	58.2133	17.1167	3.27	1.35667	1.5	0.363333	0.09		0.237089	0.213854	0.292252	0.141774	22.5753	5.6988	0.245017	0.496969	0.427122	0.183515	0.0251661		1	0.781728	NA	2.02539e-17	7.85456e-07	0.128055	0.91415	0.716549	NA	NA	0.972533	NA	1.15657e-16	4.40488e-06	0.210077	0.956113	0.78391	NA	NA	NA	3.08731e-13	3.54725e-06	0.0311499
	28	Solyc02g092030	0.0733333	0.573333	0.253333	0.323333	0.476667	0.0833333	0.836667	4.72333	6.56333	0.463333	0.95		0.054569	0.103976	0.194108	0.103976	0.22281	0.0523874	0.291681	1.6958	1.36094	0.210502	0.518298		NA	NA	NA	NA	NA	NA	1.95991e-07	4.47152e-10	NA	NA	NA	NA	NA	NA	NA	0.00429682	0.000223625	NA	NA	NA	NA	NA	NA
	29	Solyc02g093540	1.66333	0.0866667	0.226667	0.0233333	43.2367	31.9167	0.466667	0.18	0.856667	0	0.0233333		0.744454	0.072188	0.114066	0.0233333	0.886009	16.1005	0.294071	0.0305505	0.768426	0	0.0233333		NA	NA	NA	1.02671e-12	2.68824e-07	0.156631	NA	0.501921	NA	NA	NA	NA	1.36327e-27	2.42965e-16	NA	NA	NA	NA	NA	NA	7.92217e-21	1.0561e-12	NA
	30	Solyc03g020000	2.21667	2.12	1.49333	2.17333	3.62667	2.53	5	4.94	2.76333	3.28333	3.98667		0.670953	0.023094	0.698626	0.273028	0.586013	0.346987	0.480867	1.38838	0.382506	0.444085	1.20017		0.97582	0.895698	0.983877	0.426136	0.891783	0.304462	0.310426	0.861352	0.625741	0.244917	1	0.954188	0.347213	0.778046	0.274469	0.305925	0.781173	0.542175	0.213295	0.856795	0.139805	0.51647	0.103446
	31	Solyc03g025240	0.553333	1.50333	2.28333	0.156667	1.26	0.16	1.34	3.19333	12.14	8.01	1.32667		0.282627	0.467666	1.08007	0.0643774	0.751022	0.0818535	0.727278	1.72128	2.65349	0.383014	0.291338		NA	NA	NA	NA	NA	NA	0.0486033	1.77073e-06	3.02868e-05	NA	1	NA	1	NA	0.940037	0.530062	0.000498802	0.00571942	0.971963	NA	0.621742	NA	0.556265
	32	Solyc03g031660	0.39	0.12	0.323333	0	2.18333	2.42667	9.71667	2.14	0.45	0.43	0		0.196977	0.0916515	0.247678	0	0.882729	0.248886	2.11797	0.966454	0.121655	0.219393	0		NA	NA	NA	NA	0.0334769	3.88822e-07	NA	NA	NA	NA	NA	NA	NA	0.00469547	4.20187e-08	NA	NA	NA	NA	NA	NA	0.0286054	1.14882e-05
	33	Solyc03g058330	14.52	1.23	3.65	0.493333	0.39	0.06	0.39	0.153333	0.35	0.0166667	0.0633333		3.18304	0.156205	0.961579	0.134825	0.0802081	0.06	0.126623	0.111405	0.0873689	0.0166667	0.0120185		9.02516e-06	0.0429574	1.18733e-09	6.35051e-10	4.39177e-12	7.4362e-11	1.02493e-14	5.38506e-12	1.08525e-19	2.26236e-17	0.620387	0.517741	0.306016	0.0160282	0.279982	0.0118312	0.132334	7.39567e-05	0.000885069	0.0561499	0.00492646	0.000123254	0.0022755
	34	Solyc03g096190	0.783333	5.61667	2.61	0.816667	0.443333	0.346667	0.656667	2.35333	3.66333	1.34	1.11667		0.226151	2.22825	0.776938	0.380234	0.189414	0.346667	0.103976	0.494177	0.24835	0.275379	0.180954		0.0300493	0.281008	NA	NA	NA	NA	0.161075	0.0152643	0.525368	0.522855	0.929871	0.0191818	0.00240013	0.0171963	0.00420895	0.224041	0.56186	0.0397811	0.027309	0.398678	0.03337	0.0902746	0.0641368
	35	Solyc03g111190	14.13	6.7	10.5833	7.43667	9.79	12.23	13.2667	13.2033	9.71	13.99	8.67		3.98181	1.06265	3.43851	0.610801	1.18382	4.72401	5.55683	1.10282	1.74506	1.81353	0.783603		0.284498	0.872361	0.224623	0.65302	0.914823	0.858149	0.742893	0.369786	0.916549	0.433997	0.987132	0.889775	0.342604	0.256517	0.274242	0.283631	0.579825	0.10709	0.412129	0.934264	0.8508	0.705551	0.763151
	36	Solyc03g115350	0.0533333	0.173333	0.0566667	0	10.94	7.09667	0.483333	0.383333	0.27	0.0866667	0.0133333		0.00881917	0.101708	0.034801	0	4.71924	0.554867	0.197512	0.2979	0.195533	0.0433333	0.0133333		NA	NA	NA	2.00986e-12	1.72787e-08	NA	NA	NA	NA	NA	NA	NA	2.52729e-08	3.04398e-05	NA	NA	NA	NA	NA	NA	1.0484e-10	8.24378e-08	NA
	37	Solyc03g116410	0.616667	0.426667	0.333333	0.0366667	59.7433	27.5067	2.27333	1.02333	0.86	0.42	0.17		0.0218581	0.166966	0.190555	0.0366667	13.1651	7.87655	1.49871	0.15836	0.750555	0.345302	0.110604		NA	NA	NA	3.69121e-24	3.22181e-13	NA	NA	NA	NA	NA	NA	NA	1.16002e-23	9.24207e-13	NA	NA	NA	NA	NA	NA	2.29042e-17	2.23852e-10	NA
	38	Solyc03g123770	0.726667	4.48333	7.18667	7.04667	0.196667	0.543333	0.19	5.08667	3.50667	7.1	0.89		0.266917	1.25066	3.38347	0.895476	0.0693622	0.19342	0.051316	2.02391	0.921346	1.68263	0.159478		0.0661039	0.00425211	0.000153433	NA	NA	NA	0.00407989	0.0177355	8.15477e-05	NA	0.964178	0.592252	0.000260916	0.0317922	0.000101043	0.979833	0.786466	0.458162	0.029363	0.994479	8.67004e-06	0.00335858	1.7831e-06
	39	Solyc03g123970	2.51	0.31	3.32333	0.12	0.236667	0.243333	0.693333	0.416667	0.0233333	0.113333	0		0.455302	0.149778	2.90052	0.0556776	0.110504	0.149034	0.329157	0.14345	0.0120185	0.0491031	0		0.0319928	0.968876	3.69656e-05	0.00169308	0.0116331	0.0824151	0.00272049	4.93476e-08	7.54749e-06	6.42279e-10	NA	NA	NA	NA	NA	NA	NA	NA	NA	NA	NA	NA	NA
	40	Solyc04g007310	7.80667	0.0733333	0.146667	0.12	124.973	36.11	2.59333	0.476667	1.50333	0.103333	0.04		3.19563	0.0260342	0.146667	0.12	23.4472	6.86041	2.15377	0.079652	1.50333	0.0606447	0.023094		1.40116e-07	1.60337e-05	1.39598e-07	2.35195e-10	0.00090943	0.175417	1.77781e-06	0.0854191	2.10785e-09	1.12835e-11	NA	NA	2.88608e-37	7.4568e-24	NA	NA	NA	NA	NA	NA	4.25402e-23	9.4432e-16	NA
	41	Solyc04g008670	1.22667	0	0.123333	0.04	37.34	76.8367	2.20333	3.27333	0.0633333	0	0		0.5393	0	0.075351	0.04	16.8221	35.7069	0.870677	3.19342	0.0633333	0	0		NA	NA	NA	4.09426e-09	1.34022e-14	0.574347	0.485365	NA	NA	NA	NA	NA	1.37867e-20	3.1669e-29	NA	NA	NA	NA	NA	NA	1.89016e-14	1.48339e-20	NA
	42	Solyc04g014750	0.273333	0	0.176667	0.0366667	1.78	0.4	5.00667	1.68667	0.24	0.0333333	0.0366667		0.144261	0	0.0417665	0.0233333	0.468081	0.211975	1.38292	0.949076	0.24	0.0333333	0.0202759		NA	NA	NA	NA	NA	0.000106565	NA	NA	NA	NA	NA	NA	NA	NA	5.8906e-09	NA	NA	NA	NA	NA	NA	NA	7.37387e-06
	43	Solyc04g025740	0.0466667	0.0433333	0.146667	0.01	7.21333	1.54333	0.276667	0.0533333	0.133333	0.0666667	0.0266667		0.0233333	0.0218581	0.0648931	0.01	2.7075	0.454252	0.17477	0.0133333	0.0676593	0.0666667	0.0266667		NA	NA	NA	1.04812e-10	0.000623992	NA	NA	NA	NA	NA	NA	NA	6.31193e-09	0.0023961	NA	NA	NA	NA	NA	NA	3.79807e-07	0.0125808	NA
	44	Solyc04g051070	6.92667	8.27667	8.86	1.70333	4.10667	7.97667	4.52	2.14667	0.786667	1.88667	0.793333		2.08544	5.02249	4.54719	0.837264	3.04929	1.68889	2.30741	0.165563	0.293277	0.295541	0.165563		0.969167	0.97102	0.0701125	0.620983	0.855137	0.511475	0.0174935	0.000159667	0.0130562	0.000126873	1	0.16617	0.593326	0.979345	0.523056	0.0674728	0.00338514	0.0551551	0.00381	0.213733	0.454608	0.958867	0.356486
	45	Solyc04g058040	39.83	0.65	4.03333	0.446667	31.3267	44.9467	22.55	5.54	0.7	0.106667	0.0733333		8.99887	0.258908	3.24222	0.236948	8.79203	5.8853	7.34312	2.60527	0.482321	0.0470225	0.0405518		1.47494e-15	0.000411571	7.8771e-19	0.848365	0.790772	0.177337	3.51928e-05	3.26044e-14	1.86785e-31	1.10657e-28	0.377896	NA	2.04716e-13	3.82266e-17	5.70481e-10	0.0171214	NA	NA	NA	NA	0.000442952	6.5802e-05	0.0104451
	46	Solyc04g072870	3.98667	0.0433333	0.166667	0.0333333	0.21	0.03	0.03	0.216667	0.01	0.0366667	0		0.679125	0.0218581	0.0384419	0.0333333	0.0776745	0.03	0.0152753	0.111405	0.01	0.0366667	0		3.92501e-06	4.21919e-05	8.10906e-09	3.81019e-05	1.69511e-06	5.06797e-09	5.25594e-06	1.26662e-10	4.8613e-09	3.85891e-12	NA	NA	NA	NA	NA	NA	NA	NA	NA	NA	NA	NA	NA
	47	Solyc04g074320	58.0667	0.946667	3.24333	0.996667	31.8733	91	7.66667	3.3	0.416667	0.336667	0.32		11.2182	0.471393	0.893427	0.794949	10.0694	21.3955	3.44986	2.83853	0.213724	0.231397	0.20108		2.03156e-15	1.77496e-09	1.47919e-12	0.350584	0.344781	6.42408e-07	7.15144e-07	3.05492e-24	1.9016e-26	1.78522e-23	0.677213	0.994649	2.09e-10	2.43745e-18	0.00759236	0.329587	NA	NA	NA	0.511903	1.88064e-06	3.92827e-12	0.261707
	48	Solyc04g074890	2.72	0.963333	18.7333	17.1733	8.95333	5.25667	2.45333	1.55667	1.55333	0.97	0.96		0.793032	0.211686	17.2388	15.9644	2.04382	1.72531	0.551855	0.172466	0.503366	0.410366	0.106927		0.377022	0.0794386	0.028639	0.0271493	0.417851	0.857342	0.339647	0.352562	0.111414	0.114508	0.00795988	0.000729289	0.000136566	0.0275518	0.29915	0.689377	0.614389	0.96372	0.849522	0.983873	0.646181	0.276489	0.0176093
	49	Solyc04g078240	14.33	8.66667	11.0267	6.43667	12.0567	16.87	15.1967	12.8533	10.3633	9.33667	9.8		0.485627	1.35335	1.37921	2.42997	1.35996	2.34148	2.52249	2.95171	1.84422	1.49805	1.42683		0.511806	0.90291	0.114038	0.920951	0.749667	0.995761	0.645839	0.410681	0.287575	0.581991	1	0.867631	0.346409	0.141244	0.304064	0.649278	0.791521	0.842811	0.549721	0.802	0.677391	0.404111	0.655236
	50	Solyc04g081180	0.19	0	0.04	0.0266667	2.17667	0.386667	0.0566667	0.11	0	0.01	0.0133333		0.145029	0	0.0264575	0.0266667	0.720401	0.287595	0.0296273	0.07	0	0.01	0.0133333		NA	NA	NA	NA	NA	NA	NA	NA	NA	NA	NA	NA	NA	NA	NA	NA	NA	NA	NA	NA	NA	NA	NA
	51	Solyc04g082520	6.02	1.34667	1.73667	0.933333	17.8733	12.8433	4.46667	2.32	0.87	2.18667	1.81		0.712344	0.0384419	0.560188	0.327736	5.3363	3.59533	0.421202	0.780085	0.144222	0.112596	0.0929157		0.0518053	0.11884	0.00159081	0.0122951	0.19742	0.632708	0.0622933	0.000254783	0.0483805	0.0335214	1	0.852184	2.93739e-07	0.000319599	0.119418	0.673053	0.649296	0.517895	0.521786	0.828243	1.01672e-05	0.00180097	0.208096
	52	Solyc05g005240	11.8767	0.723333	1.59333	0.09	0.0433333	0	0.05	0.0666667	0.08	0.0333333	0		2.22219	0.443484	1.03448	0.0550757	0.0433333	0	0.05	0.0666667	0.08	0.0333333	0		3.17559e-05	0.00456254	4.35292e-13	5.68853e-13	1.35612e-13	1.45682e-14	1.82204e-15	6.68686e-14	9.89917e-17	3.62202e-19	NA	NA	NA	NA	NA	NA	NA	NA	NA	NA	NA	NA	NA
	53	Solyc05g008320	0.16	0.256667	0.126667	0.11	2.74	0.863333	0.433333	0.11	0.17	0.296667	0.31		0.0873689	0.112596	0.0463081	0.0404145	0.249867	0.369248	0.0536449	0.0585947	0.10116	0.204966	0.104083		NA	NA	NA	5.88534e-05	NA	NA	NA	NA	NA	NA	NA	NA	0.00213886	NA	NA	NA	NA	NA	NA	NA	4.65454e-05	NA	NA
	54	Solyc05g010190	363.343	0.333333	1.27667	0.06	13.9067	13.8833	1.88	3.14	0.206667	0.0233333	0.503333		152.944	0.318451	0.874382	0.0378594	3.31555	2.62847	0.602578	2.83592	0.206667	0.0233333	0.503333		3.94081e-21	3.8613e-12	1.47646e-39	5.89469e-12	4.72989e-13	1.91713e-25	3.36888e-11	1.88659e-27	3.60751e-46	1.72454e-14	NA	NA	8.99876e-07	1.98199e-05	0.16157	NA	NA	NA	NA	NA	0.000621521	0.00291251	0.759752
	55	Solyc05g010200	361.11	0.333333	1.26	0.06	13.85	13.8633	1.90333	3.14	0.206667	0.04	0.526667		153.727	0.318451	0.866333	0.0378594	3.29588	2.64169	0.588142	2.83592	0.206667	0.0208167	0.492082		4.31569e-21	3.8613e-12	1.47646e-39	6.55227e-12	5.76723e-13	1.91713e-25	3.65426e-11	2.54047e-27	1.4365e-45	2.40951e-16	NA	NA	9.3779e-07	2.01304e-05	0.154962	NA	NA	NA	NA	NA	0.000581354	0.00281614	0.736925
	56	Solyc05g013230	1.46333	0.406667	2.54667	0.43	0.0966667	0.106667	0.08	0.08	0.0633333	0.3	0.263333		0.348632	0.135442	1.29759	0.130512	0.0440959	0.106667	0.0416333	0.046188	0.02848	0.221886	0.112002		0.266499	0.856374	0.0883037	0.00119435	0.0120673	0.000401153	7.24216e-05	2.19558e-05	0.033246	0.0152222	NA	NA	NA	NA	NA	NA	NA	NA	NA	NA	NA	NA	NA
	57	Solyc05g052440	6.65667	2.41	3.33	0.34	0.42	0.366667	0.293333	0.263333	0.08	0.136667	0.0633333		1.44841	0.311823	0.317228	0.170098	0.172143	0.0896908	0.226961	0.224524	0.08	0.0176383	0.034801		0.242618	0.610902	1.829e-05	6.45069e-05	0.000126839	1.48865e-05	1.51919e-06	4.98534e-10	1.02807e-09	3.08998e-11	1	0.0485966	0.0711539	0.0714481	0.0326553	0.00818305	6.54504e-05	0.000225455	2.09222e-05	0.0370473	0.0125113	0.0140277	0.00338003
	58	Solyc05g052530	0.636667	0.49	0.16	0.0333333	126.553	30.08	2.60667	0.226667	0.52	0.0466667	0.0533333		0.420172	0.295014	0.16	0.0202759	60.1287	11.3266	2.45667	0.104137	0.470035	0.0233333	0.0352767		NA	NA	NA	1.26011e-15	3.34997e-09	NA	NA	NA	NA	NA	NA	NA	2.00846e-17	7.9796e-10	NA	NA	NA	NA	NA	NA	6.41832e-16	1.50336e-10	NA
	59	Solyc06g007380	0.163333	0.243333	0.183333	0.206667	3.6	0.79	0.62	0.366667	0.443333	0.446667	0.22		0.072188	0.140752	0.14345	0.0841295	0.687047	0.0953939	0.158745	0.072188	0.100885	0.14746	0.0862168		NA	NA	NA	8.53868e-06	NA	NA	NA	NA	NA	NA	NA	NA	0.000506817	NA	NA	NA	NA	NA	NA	NA	9.83044e-05	NA	NA
	60	Solyc06g048400	102.533	0.19	0.483333	0.0333333	3.58667	0.186667	0.0166667	0.513333	0.0933333	0	0.0933333		29.8829	0.134536	0.458561	0.0202759	1.95539	0.123468	0.0166667	0.473333	0.0933333	0	0.0933333		1.1341e-25	6.02133e-12	5.08906e-37	1.63061e-06	7.19728e-27	8.66326e-41	1.73585e-17	2.08815e-32	2.18959e-43	4.43318e-30	NA	NA	NA	NA	NA	NA	NA	NA	NA	NA	0.0553403	NA	NA
	61	Solyc06g060450	1.16333	1.15	1.05667	0.203333	367.55	135.463	4.95333	2.46	6.89	0.6	0.146667		0.598062	0.44859	0.646899	0.0688799	60.3622	53.3722	2.66338	0.75699	6.43021	0.263122	0.0409607		1	NA	NA	1.28735e-28	2.95015e-18	0.0797279	0.415334	NA	NA	NA	1	NA	2.58787e-27	2.36257e-17	0.129463	0.510781	0.0803005	NA	NA	NA	2.51911e-18	8.70003e-13	0.123114
	62	Solyc06g070950	540.023	8.47333	35.3	2.61333	148.807	498.27	74.3733	17.0533	3.23	0.96	1.20667		101.077	3.69162	27.4448	1.70056	30.0369	95.3891	23.4541	9.01899	1.46347	0.414769	0.42978		1.34114e-17	2.05944e-05	4.2908e-17	0.00389117	0.924865	4.17184e-07	7.22388e-13	2.84335e-23	5.30854e-35	7.4597e-30	0.235648	0.271112	3.0188e-11	1.42201e-17	6.15236e-07	0.446374	0.214518	0.00248956	0.00914152	0.00796078	0.00558101	1.24611e-05	0.255031
	63	Solyc06g073100	75.6833	8.12667	11.2	7.74333	6.74	5.92333	10.82	14.4567	15.4033	15.9667	12.8833		23.6907	1.26018	4.90694	1.4316	2.01518	0.208833	4.13523	2.51722	2.22932	1.29864	3.51003		1.49943e-07	0.000154447	1.43474e-08	1.36517e-07	1.64987e-09	2.18616e-06	2.81431e-06	1.18622e-05	9.19469e-06	2.92748e-05	1	1	1	0.826704	0.741373	0.438458	0.273421	0.156509	0.233601	0.928969	0.738231	0.58372	0.999465
	64	Solyc06g074160	5.90333	6.99667	8.48	9.41667	1.59	2.57667	3.78	4.48	3.80667	2.62	1.73		2.01888	2.45406	4.17797	2.64356	0.0519615	0.813518	0.752485	0.786787	0.50081	0.421466	0.408412		0.982205	0.954496	0.524228	0.0608031	0.33914	0.5148	0.612194	0.436234	0.152578	0.0446645	1	0.692892	0.0742042	0.324759	0.512974	0.593456	0.445321	0.182575	0.0668587	0.962084	0.0334546	0.205444	0.300147
	65	Solyc06g075200	6.45	0.26	0.163333	0.0366667	22.2767	12.4	0.46	0.253333	0.626667	0.11	0.05		2.36969	0.142244	0.123468	0.0202759	4.548	7.25168	0.01	0.0933333	0.498308	0.0776745	0.0321455		0.000241975	2.05871e-05	3.84314e-10	0.00688396	0.382852	2.94499e-05	5.3296e-07	0.00105527	3.18582e-08	2.09681e-10	NA	NA	9.37011e-14	1.21817e-05	NA	NA	NA	NA	NA	NA	4.07259e-14	2.22785e-06	NA
	66	Solyc07g007520	3.11667	0.48	0.14	0.0633333	0.37	0.0666667	0.123333	0.0933333	0	0.0866667	0.0833333		0.163741	0.325167	0.0608276	0.034801	0.061101	0.0338296	0.0176383	0.0581187	0	0.0466667	0.0643774		0.0753257	0.000123855	2.32658e-07	0.00223362	5.62902e-05	5.36716e-06	3.53228e-07	1.53422e-10	5.07489e-07	5.02093e-07	NA	NA	NA	NA	NA	NA	NA	NA	NA	NA	NA	NA	NA
	67	Solyc07g032700	1.03667	1.47667	0.58	0.123333	0.613333	0.196667	2.68	1.64667	0.1	0.406667	0.21		0.37547	0.324054	0.234307	0.099387	0.254318	0.196667	0.755447	0.349205	0.0305505	0.24251	0.0351188		0.939272	NA	NA	0.669673	NA	0.270606	0.708439	NA	NA	NA	0.852907	0.00986394	0.491686	0.12786	0.54337	0.971371	0.000827655	0.172794	0.0194646	NA	NA	NA	0.0503389
	68	Solyc07g043410	0.566667	4.76333	1.01333	0.906667	0.123333	0.0166667	0.193333	0.2	0.176667	0.14	0.173333		0.40176	1.90956	0.953491	0.226667	0.0328295	0.0166667	0.0982061	0.100664	0.00881917	0.0945163	0.0874325		0.0494767	NA	NA	NA	NA	NA	NA	NA	NA	NA	0.726994	0.0740423	7.42064e-05	1.00604e-05	0.000353293	7.15568e-05	1.99522e-05	3.72302e-05	7.70975e-05	NA	NA	NA	NA
	69	Solyc07g053400	1.48333	1.83667	0.616667	2.02333	4.82333	1.99	9.92	4.18333	4.49333	3.70667	2.07667		0.704399	0.956684	0.523015	0.923622	2.24835	1.32525	4.10416	1.66245	1.60481	2.00174	0.820007		0.981164	0.675873	0.828569	0.07829	0.799639	0.00460564	0.230827	0.139079	0.249377	0.556344	0.855031	0.942257	0.139891	0.856194	0.0137191	0.398517	0.271601	0.390311	0.711354	0.482468	0.0106506	NA	0.000721759
	70	Solyc07g054360	1.17667	3.86333	1.89333	0.15	0.406667	0.856667	1.19333	0.456667	0.18	0.51	0.313333		0.366667	3.50853	0.853158	0.0814453	0.0983757	0.620922	0.580928	0.192036	0.105357	0.127671	0.0887568		NA	0.938362	NA	NA	NA	NA	NA	NA	NA	NA	0.963249	NA	NA	NA	NA	NA	NA	NA	NA	NA	NA	0.592822	0.666237
	71	Solyc07g062320	0.0133333	0.02	0	0	199.447	122.06	0.966667	1.84	6.52667	0	0		0.0133333	0.02	0	0	69.7241	118.512	0.258349	0.921159	6.25368	0	0		NA	NA	NA	2.19315e-42	1.88056e-12	NA	NA	NA	NA	NA	NA	NA	2.32239e-39	3.41224e-12	NA	NA	NA	NA	NA	NA	4.8324e-34	2.26925e-12	NA
	72	Solyc07g064780	41.9867	5.05333	0.293333	0.0733333	1.49	0.0133333	0.16	0.443333	0.24	0.23	0.05		8.27921	4.29334	0.159826	0.0371184	0.760548	0.0133333	0.0378594	0.223333	0.0665833	0.102144	0.0321455		0.00376047	1.68381e-15	6.03699e-30	1.36781e-07	1.651e-29	7.79373e-29	1.69935e-21	5.86465e-27	3.07623e-27	3.10122e-30	NA	NA	0.340436	NA	NA	NA	NA	NA	NA	NA	NA	NA	NA
	73	Solyc08g015750	1	1.07667	1.29333	0.493333	6.94667	2.64333	0.643333	0.353333	0.193333	0.473333	0.123333		0.307463	0.288116	0.495659	0.164756	2.15648	0.196412	0.222586	0.126007	0.123468	0.141461	0.031798		1	0.990725	NA	0.000965562	0.259103	0.598733	NA	NA	NA	NA	1	NA	0.00315938	0.308203	NA	NA	NA	NA	NA	NA	0.00495822	0.374947	0.48236
	74	Solyc08g061120	2.37333	1.02333	0.43	0.153333	0.77	0.256667	0.493333	2.57667	0.286667	0.453333	0.38		2.0385	0.978372	0.23516	0.108372	0.435086	0.0712585	0.183424	2.30176	0.19936	0.399597	0.242693		NA	NA	NA	NA	NA	NA	NA	NA	NA	NA	NA	NA	NA	NA	NA	NA	NA	NA	NA	NA	NA	NA	NA
	75	Solyc08g066400	0.0533333	0.2	0.0166667	0.0133333	31.2	10.76	0.406667	0.1	0.58	0	0		0.00881917	0.2	0.0166667	0.0133333	5.89817	3.33904	0.391762	0.0416333	0.58	0	0		NA	NA	NA	2.72659e-26	1.78191e-10	NA	NA	NA	NA	NA	NA	NA	1.19926e-15	1.72906e-05	NA	NA	NA	NA	NA	NA	1.62103e-23	3.05758e-10	NA
	76	Solyc08g074920	4.58333	0.183333	0.193333	0	0.906667	0.166667	0.18	0.0666667	0	0.0266667	0.0133333		2.01553	0.136423	0.168951	0	0.32199	0.0517472	0.0723418	0.048074	0	0.0145297	0.0133333		0.000778396	0.000498198	9.37922e-11	0.0348195	0.000156143	8.16541e-06	1.46733e-08	4.37737e-11	1.63577e-09	8.56331e-11	NA	NA	NA	NA	NA	NA	NA	NA	NA	NA	NA	NA	NA
	77	Solyc08g080020	0.146667	0.03	0.03	0.0433333	781.033	161.98	7.54	3.75667	7.6	0.0433333	0		0.0433333	0.0173205	0.03	0.0433333	185.173	33.7445	4.13602	1.50457	6.93727	0.0433333	0		NA	NA	NA	1.31855e-47	3.59888e-37	NA	6.99237e-06	NA	NA	NA	NA	NA	2.43682e-48	9.42068e-39	NA	4.24761e-07	NA	NA	NA	NA	9.65838e-38	8.29019e-32	NA
	78	Solyc08g082260	0.433333	1.25	3.57333	1.70667	1.08333	0.683333	0.956667	3.04333	0.35	0.843333	0.346667		0.112151	0.415812	1.38431	0.806171	0.034801	0.217281	0.521291	0.539671	0.0665833	0.540319	0.0648931		NA	0.0131211	NA	0.2013	NA	NA	0.00453205	NA	NA	NA	0.670696	0.847159	0.967623	0.726882	0.864616	0.349806	NA	0.771983	NA	0.734453	0.160232	0.085514	0.0924965
	79	Solyc09g011280	0.973333	0.316667	0.0633333	0	269.717	742.933	13.77	21.2033	4.06667	0.0333333	0		0.290651	0.135442	0.00881917	0	79.3543	162.358	1.42001	19.1435	3.67874	0.0333333	0		NA	NA	NA	3.02617e-30	2.03536e-37	7.70319e-07	7.40576e-05	NA	NA	NA	NA	NA	2.38117e-33	9.00301e-39	9.30738e-09	2.71725e-06	NA	NA	NA	NA	2.63666e-33	2.80746e-37	2.39679e-13
	80	Solyc09g011290	39.8333	0.17	0.816667	2.10667	52.77	122.65	2.78333	3.21	0.0933333	0	0.233333		27.6682	0.0873689	0.471393	2.07177	34.8809	81.8931	1.62743	3.10026	0.0933333	0	0.19936		2.08908e-14	5.13872e-07	0.00126932	0.593062	0.085144	5.94357e-06	0.00198977	7.34268e-17	1.71529e-23	1.29798e-12	NA	NA	3.42748e-17	2.58733e-20	NA	NA	NA	NA	NA	NA	3.43887e-09	6.52107e-11	0.199314
	81	Solyc09g025200	0.306667	0.873333	0.186667	0.653333	1.77667	1.64667	2.88667	2.66667	2.91333	2.51333	0.896667		0.0448454	0.381109	0.0548736	0.268473	0.31866	0.925587	0.325081	0.674916	1.09985	0.502472	0.269093		NA	NA	NA	0.00738071	NA	0.00141608	0.00171443	0.000782487	0.00116508	NA	NA	NA	0.283004	0.515986	0.149253	0.201872	0.114398	0.136833	0.790124	NA	0.00161175	NA	0.000365345
	82	Solyc09g042760	0.743333	0.326667	0.7	0.75	4.82333	2.48	4.18	2.90333	0.883333	1.19333	1.08667		0.354793	0.0990511	0.401123	0.448367	0.924055	1.125	0.694718	0.614989	0.401096	0.225783	0.144952		NA	NA	NA	0.00328428	0.184891	0.0182707	0.075042	NA	0.615704	0.518096	NA	NA	0.000157857	0.0275518	0.000870698	0.0039712	NA	NA	NA	NA	0.00540538	0.160866	0.0237103
	83	Solyc09g047860	1.88667	2.54	1.82667	1.24333	0.493333	0.533333	1.78667	1.03	1.31333	1.23667	1.04333		0.763595	0.251462	0.450346	0.574872	0.169542	0.33473	0.551191	0.370045	0.461892	0.365711	0.309534		0.941474	0.995952	0.672981	NA	0.231537	0.928133	0.359011	0.587791	0.554071	0.509939	1	0.590321	0.0759096	0.169234	0.767569	0.236113	0.442807	0.402503	0.351876	0.91739	0.156106	0.288907	0.975337
	84	Solyc09g056030	0.92	2.57667	0.573333	1.42667	0.426667	0.293333	0.333333	0.78	0.55	0.256667	0.44		0.362905	1.84476	0.0520683	0.543456	0.0783865	0.0731057	0.161692	0.155027	0.195021	0.0733333	0.323161		NA	NA	0.66929	NA	NA	NA	NA	NA	NA	NA	NA	0.718241	NA	NA	NA	NA	NA	NA	NA	NA	NA	NA	NA
	85	Solyc09g056040	1.80667	2.66	2.09667	2.09	2.11667	2.02667	5.07	6.28667	4.94	3.61	4.13667		0.312481	0.948543	0.883503	0.699452	0.610091	0.856764	0.923255	0.31714	0.71861	0.810514	0.386882		0.923573	0.990725	0.917416	0.780543	0.922903	0.148342	0.0466479	0.109834	0.295769	0.0847571	1	0.952278	0.984065	0.908081	0.438923	0.273491	0.413314	0.650744	0.332399	1	0.932243	0.995352	0.360008
	86	Solyc09g066050	0.236667	0.68	0.24	0.0366667	19.8867	7.83667	0.406667	0.11	0.486667	0.0333333	0.0133333		0.112891	0.428991	0.100167	0.0202759	3.44926	2.64917	0.249154	0.01	0.290364	0.0333333	0.0133333		NA	NA	NA	1.09685e-15	1.0294e-05	NA	NA	NA	NA	NA	NA	NA	7.49626e-08	0.00774322	NA	NA	NA	NA	NA	NA	1.77496e-12	4.29844e-05	NA
	87	Solyc09g073020	0.0233333	0	0	0	2.78667	0.736667	0.0133333	0.0666667	0.06	0	0.0233333		0.0233333	0	0	0	0.919734	0.301459	0.0133333	0.0352767	0.034641	0	0.0233333		NA	NA	NA	3.37905e-07	NA	NA	NA	NA	NA	NA	NA	NA	4.32322e-07	NA	NA	NA	NA	NA	NA	NA	3.19565e-08	NA	NA
	88	Solyc09g075110	0.94	2.21	0.573333	0.29	0.95	0.683333	0.63	0.6	0.273333	1.24	0.376667		0.196977	1.5439	0.237861	0.240278	0.115036	0.289501	0.162583	0.190875	0.140752	1.01648	0.131698		NA	NA	NA	NA	NA	NA	NA	NA	NA	NA	NA	NA	NA	NA	NA	NA	NA	NA	NA	NA	NA	NA	NA
	89	Solyc09g089590	5.2	12.7733	4.32667	0.12	0.523333	0.28	9.3	36.63	5.50667	4.87667	0.0266667		1.02997	5.70069	1.87226	0.061101	0.0868588	0.250599	4.20077	1.45908	2.23942	0.796499	0.0266667		0.482862	0.974758	9.36107e-08	0.000458457	0.00163223	0.512625	1.2167e-06	0.959424	0.871009	1.95013e-11	0.650391	6.65457e-09	1.1608e-05	5.92006e-05	0.798823	0.0259966	0.260143	0.156606	2.019e-12	0.000468592	0.00895509	0.0100903	0.382222
	90	Solyc09g089960	26.4233	0.353333	0.593333	0.373333	1742.15	1753.47	35.56	60.2033	36.5833	0.01	0.0866667		6.35708	0.0669162	0.151914	0.266729	339.999	517.221	15.4697	54.2085	33.0536	0.01	0.0120185		1.47494e-15	4.24587e-11	1.27291e-13	1.38758e-22	5.14725e-19	0.733772	0.432931	0.807106	9.17747e-29	6.11344e-24	NA	NA	6.2036e-50	2.9963e-42	5.31646e-17	7.31366e-10	NA	NA	NA	NA	2.2487e-36	2.30925e-32	5.74973e-13
	91	Solyc09g091300	2.5	0.0566667	0.0533333	0	1893.42	2574.74	184.877	68.87	4.39333	0.34	0.0133333		1.11509	0.0566667	0.00333333	0	1204.04	1411.66	140.654	65.7384	3.6173	0.259679	0.0133333		NA	NA	NA	1.96059e-19	6.64812e-25	2.03552e-10	0.000163901	0.584929	NA	NA	NA	NA	9.20652e-32	2.9222e-41	4.39283e-23	8.72199e-11	NA	NA	NA	NA	1.93709e-29	1.97303e-36	2.30324e-22
	92	Solyc10g005170	59.4167	0.626667	4.08333	0.563333	41.8367	34.17	65.2833	6.07667	1.36667	0.386667	0.14		30.3992	0.349968	2.28672	0.381241	11.0743	5.51525	6.57408	2.83825	1.13055	0.156027	0.072111		1.07535e-12	0.000243643	1.73949e-13	0.708657	0.380745	0.940502	2.10035e-05	7.34665e-08	1.80805e-21	6.4681e-23	0.48198	NA	4.12862e-14	4.35002e-12	2.46962e-19	0.0205547	NA	NA	NA	0.253995	0.000115608	0.000969749	8.37955e-06
	93	Solyc10g005440	0.0866667	0.22	0.0566667	0.0633333	4.85667	4.02333	0.273333	0.15	0.0933333	0.0433333	0.0633333		0.0866667	0.112398	0.02848	0.0120185	1.27384	1.41026	0.178357	0.0458258	0.048074	0.0433333	0.0233333		NA	NA	NA	4.21654e-07	0.000113848	NA	NA	NA	NA	NA	NA	NA	0.00010548	0.00299593	NA	NA	NA	NA	NA	NA	7.01883e-08	1.7373e-05	NA
	94	Solyc10g017990	1.60333	3.66667	0.716667	0.113333	0.31	1.05667	17.7433	5.71333	1.12667	0.363333	0		1.00589	2.59215	0.500011	0.0592546	0.185023	0.256926	3.38154	2.66074	0.109138	0.363333	0		0.743356	0.720963	NA	NA	0.775315	4.20134e-05	0.125706	0.649704	0.124754	NA	0.479061	NA	NA	0.308227	0.00935671	0.738621	0.189623	0.0305277	NA	NA	NA	NA	1.19854e-06
	95	Solyc10g044690	23.9433	0.21	1.57667	0.136667	1.55333	0.203333	0.226667	0.203333	0.04	0.206667	0.0366667		8.80939	0.0493288	1.36672	0.0876229	0.934458	0.10651	0.103976	0.164958	0.04	0.0635959	0.0202759		1.07929e-14	0.00128942	1.52617e-16	0.000105297	3.87678e-13	3.82708e-16	3.68668e-16	3.65482e-21	2.08546e-18	8.2587e-22	NA	NA	NA	NA	NA	NA	NA	NA	NA	NA	1	NA	NA
	96	Solyc10g047720	0	0.0233333	0.03	0.0666667	51.71	13.5467	0.49	0.156667	0.663333	0.01	0.0366667		0	0.0233333	0.03	0.048074	16.8666	4.48252	0.342685	0.0800694	0.63357	0.01	0.0202759		NA	NA	NA	4.45289e-33	4.17107e-14	NA	NA	NA	NA	NA	NA	NA	1.32019e-29	7.26184e-11	NA	NA	NA	NA	NA	NA	6.25346e-26	1.00104e-10	NA
	97	Solyc10g050750	0.236667	0.36	0.0533333	0.0266667	157.18	23.4867	1.43667	0.29	1.39	0.16	0.0133333		0.101708	0.198578	0.0145297	0.0266667	47.6603	6.38477	1.03718	0.176163	1.31081	0.135769	0.0133333		NA	NA	NA	1.76354e-31	2.95588e-14	NA	NA	NA	NA	NA	NA	NA	2.25032e-26	5.71333e-11	NA	NA	NA	NA	NA	NA	8.53422e-30	9.21927e-16	NA
	98	Solyc10g051370	140.097	0.483333	4.28667	2.24	176.133	333.707	19.3733	13.3567	3.62	0.0433333	0.403333		49.3195	0.247813	2.37698	1.82878	19.357	70.1699	5.46321	12.2117	3.03053	0.0433333	0.218352		1.52603e-20	1.0927e-05	4.8336e-10	0.506087	0.0502136	2.76333e-06	0.000265676	9.58875e-07	6.0182e-40	1.76891e-22	0.402947	NA	4.47164e-27	1.48866e-27	2.40851e-08	0.00115157	0.0890761	NA	NA	0.892474	1.27618e-07	2.01516e-08	0.0608329
	99	Solyc10g055600	0.06	0.01	0.0466667	0.0133333	3.21667	1.18333	0.0666667	0.0933333	0.02	0.106667	0		0.0321455	0.01	0.0260342	0.0133333	1.63457	0.935492	0.0375648	0.0742369	0.02	0.106667	0		NA	NA	NA	1.5544e-06	NA	NA	NA	NA	NA	NA	NA	NA	1.58172e-06	NA	NA	NA	NA	NA	NA	NA	3.0069e-06	NA	NA
	100	Solyc11g005500	4.18	0.0433333	0.02	0	1.44667	0.0633333	0.05	0.0933333	0.0533333	0	0.0266667		1.59375	0.0218581	0.01	0	0.340408	0.034801	0.05	0.048074	0.0352767	0	0.0133333		5.67277e-06	1.33429e-07	1.3478e-10	0.19327	2.05231e-05	8.74173e-08	9.12635e-08	1.95906e-08	8.98923e-11	5.05379e-10	NA	NA	NA	NA	NA	NA	NA	NA	NA	NA	NA	NA	NA
	101	Solyc11g005540	10.0633	0.0233333	0.04	0	4.63333	2.34667	0.0233333	0.106667	0.03	0.0233333	0		4.19311	0.0233333	0.0264575	0	1.16918	1.26644	0.0120185	0.106667	0.03	0.0233333	0		3.82592e-10	1.77496e-09	7.98929e-15	0.309013	0.108726	3.86024e-13	1.22849e-10	2.24423e-13	8.96756e-14	6.38586e-16	NA	NA	1.52873e-07	NA	NA	NA	NA	NA	NA	NA	3.56895e-08	NA	NA
	102	Solyc11g006840	0.196667	6.33667	1.81	0.0833333	14.1233	0.77	0.45	0.0966667	0.783333	0.06	0.04		0.0676593	2.68454	0.853834	0.0417665	3.94771	0.41	0.270617	0.0578312	0.368435	0.0378594	0.04		6.16316e-05	NA	NA	2.63405e-12	NA	NA	NA	NA	NA	NA	0.542014	1.25329e-06	0.0807317	0.0298844	0.00132839	1.57517e-07	0.00271876	6.07165e-08	1.07154e-08	NA	0.000307298	0.541993	0.131045
	103	Solyc11g012650	249.357	0.64	17.8133	2.83333	158.29	85.9867	82.2333	5.25333	5.89667	0.11	0.296667		54.0986	0.500133	8.85232	1.96971	62.3649	29.4935	13.8338	1.89446	5.54465	0.11	0.156241		7.44602e-21	0.000245212	4.41374e-11	0.494851	0.0324866	0.00284315	9.15098e-20	3.00247e-06	1.08282e-44	3.88766e-32	0.00953562	0.266284	5.36001e-18	2.00463e-14	6.48134e-17	0.0228369	NA	NA	NA	0.3146	0.000656544	0.0160739	0.0214862
	104	Solyc11g043160	7.44667	0.283333	0.16	0.0733333	0.24	0.06	0.05	0.183333	0.02	0.04	0.0133333		1.26788	0.235112	0.0680686	0.0371184	0.113578	0.06	0.05	0.101379	0.02	0.0208167	0.0133333		0.000152932	9.66931e-07	4.48504e-11	1.11838e-06	7.97267e-08	3.42293e-11	2.69595e-09	1.01705e-13	1.52024e-12	1.65304e-14	NA	NA	NA	NA	NA	NA	NA	NA	NA	NA	NA	NA	NA
	105	Solyc11g070010	0.09	1.01	0.176667	0.143333	61.05	15.04	0.21	0.343333	2.13	0.236667	0.0733333		0.0305505	0.659191	0.0437163	0.0783865	20.7798	13.5559	0.0550757	0.145182	1.82812	0.0856997	0.0202759		NA	NA	NA	4.03591e-31	1.46514e-07	NA	NA	NA	NA	NA	NA	NA	1.72596e-13	0.00366039	NA	NA	NA	NA	NA	NA	2.55588e-23	4.35527e-06	NA
	106	Solyc11g072650	4.28333	0.29	0.203333	1.40333	36.0267	10.8467	1.32333	3.19	2.97333	0.223333	0.0366667		2.32032	0.092376	0.0906152	1.01466	9.57085	2.51347	1.27366	1.63286	2.91354	0.0185592	0.0366667		NA	NA	0.25638	1.11915e-05	0.172641	0.267917	0.728488	0.753697	NA	NA	NA	NA	1.04881e-19	1.55595e-06	NA	NA	NA	NA	NA	NA	1.51771e-18	3.15927e-07	NA
	107	Solyc12g019050	0.0266667	0	0.08	0	0.326667	2.18333	0.63	0.08	0.04	0.0866667	0		0.0133333	0	0.0568624	0	0.242304	0.20955	0.0866025	0.04	0.04	0.0866667	0		NA	NA	NA	NA	4.02303e-05	NA	NA	NA	NA	NA	NA	NA	NA	2.65128e-05	NA	NA	NA	NA	NA	NA	NA	0.000657971	NA
	108	Solyc12g042340	0.456667	0.356667	0.296667	0.266667	4.76333	4.91667	0.66	0.76	1.05	0.6	0.12		0.252741	0.0617342	0.246667	0.074461	1.06241	2.38031	0.08	0.0173205	0.145029	0.190088	0.0416333		NA	NA	NA	0.000611842	0.00608007	NA	NA	NA	NA	NA	NA	NA	0.000216231	0.00215129	NA	NA	NA	NA	NA	NA	0.000192479	0.00228806	NA
[truncated: 32 more columns]
