# Supplementary material for: Genome-wide identification of pistil-specific genes expressed during fruit set initiation in tomato (Solanum lycopersicum)
Source: PLoS One. 2017 Jul 6;12(7):e0180003. doi: 10.1371/journal.pone.0180003 (PMC5500324; doi:10.1371/journal.pone.0180003)
Supplement: S4 Table — (XLSX) [file pone.0180003.s010.xlsx]

## Sheet: S4 Table
	S4 Table. Gene expression of 108 PSGs in the data from Zhang et al. (2016)[23].
	#	ITAG ID	Ovule				Number of stages (FPKM>0.5)		Ovary Wall				Number of stages (FPKM>0.5)		Expression and specificity
			0 DPAe average	1 DPA average	2 DPA average	5 DPA average			0 DPAe average	1 DPA average	2 DPA average	5 DPA average
	1	Solyc01g007270	0	0	0	0	0	No	0.245482	0	0	0	0	No	Not detected
	2	Solyc01g008540	0.0171245	0	0	0	0	No	1.34421	2.01024	0.304639	1.82466	3	Yes	Ovary wall
	3	Solyc01g010600	0.120156	0.47025	0.141121	0.195401	0	No	26.3536	20.799	1.34905	2.33745	4	Yes	Ovary wall
	4	Solyc01g016530	0.417523	0.951932	0.0967536	0.0979096	1	Yes	0	0	0	0	0	No	Ovule
	5	Solyc01g068440	4.93613	4.25766	4.8891	1.08228	4	Yes	0.123613	0.0308398	0	0	0	No	Ovule
	6	Solyc01g079560	0	0	0	0.0997997	0	No	0	0	0	0	0	No	Not detected
	7	Solyc01g081360	7.734	8.60469	3.89052	0.50117	4	Yes	0.415977	0	0	0	0	No	Ovule
	8	Solyc01g090300	0.400532	0.246886	1.65963	1.32815	2	Yes	0.239727	0	3.45957	3.31207	2	Yes	Both
	9	Solyc01g090820	0.112394	0.35787	0	0.0333955	0	No	0.0301849	0	0	0	0	No	Not detected
	10	Solyc01g095760	0.0140311	0.0165686	0.0353267	0.0166762	0	No	0.0488069	0.0469163	0	0	0	No	Not detected
	11	Solyc01g104390	9.43153	13.7852	7.37855	11.0446	4	Yes	0.954228	0	0.0689331	0.0684003	1	Yes	Both
	12	Solyc01g106140	0	0	0	0.0408343	0	No	0	0	0	0	0	No	Not detected
	13	Solyc01g106730	0.925487	0.990179	1.46382	0	3	Yes	0.039255	0	0	0	0	No	Ovule
	14	Solyc01g106980	0.185935	0.319564	0	0	0	No	0.0394326	0	0	0	0	No	Not detected
	15	Solyc01g108380	0.650586	0.109749	1.35759	9.7664	3	Yes	0.111726	0	0	0	0	No	Ovule
	16	Solyc02g022860	0.709476	1.30662	0.650183	0.0327606	3	Yes	0.0148055	0	0	0	0	No	Ovule
	17	Solyc02g032150	0	0.0578408	0	0.28185	0	No	0	0	0	0	0	No	Not detected
	18	Solyc02g067630	0	0	0	0	0	No	0	0	0	0.018145	0	No	Not detected
	19	Solyc02g069330	7.83918	9.7172	7.74774	2.3282	4	Yes	0.227711	0	0	0	0	No	Ovule
	20	Solyc02g072280	0.00991708	0.0455876	0.023295	0.0471466	0	No	0	0	0	0	0	No	Not detected
	21	Solyc02g077170	0.194614	0.415163	0.133334	2.06525	1	Yes	0.641713	0.657325	0.480166	0.87257	3	Yes	Both
	22	Solyc02g078090	20.7894	29.901	62.495	129.208	4	Yes	0.587752	0.11434	0.968188	0.238111	2	Yes	Both
	23	Solyc02g079080	0.0144123	0	0.0338541	0.0171293	0	No	0	0	0	0	0	No	Not detected
	24	Solyc02g084140	0.0545067	0	0	0	0	No	0	0	0	0	0	No	Not detected
	25	Solyc02g085190	0.143269	0.26706	0.0673068	0.136222	0	No	0.130453	0.293249	0.370353	0.374839	0	No	Not detected
	26	Solyc02g086290	0.0515971	0.0609284	0.1212	0.0613242	0	No	0.117454	0.0431318	0	0	0	No	Not detected
	27	Solyc02g087490	0.134943	0.102223	0.130588	0.312963	0	No	0.17575	0	0.0780255	0	0	No	Not detected
	28	Solyc02g092030	0	0	0.0196635	0.0963366	0	No	0	0.0279909	0	0.128938	0	No	Not detected
	29	Solyc02g093540	0.580454	0.880093	0.773925	0.285544	3	Yes	0.0729256	0.0253557	0	0.0352018	0	No	Ovule
	30	Solyc03g020000	0.198869	0.280194	0.182628	0.700714	1	Yes	0.160894	0.283602	0.0948466	0.247558	0	No	Ovule
	31	Solyc03g025240	0	0	0	0	0	No	0	0	0	0	0	No	Not detected
	32	Solyc03g031660	0.121206	0.206899	0.830907	3.5712	2	Yes	0	0	0.0128078	0	0	No	Ovule
	33	Solyc03g058330	2.40602	6.91183	3.77268	1.81781	4	Yes	0.215769	0.417524	0.0570321	0	0	No	Ovule
	34	Solyc03g096190	1.20925	0.852409	1.67288	2.00385	4	Yes	0.609416	0.444064	0.186109	0.815416	2	Yes	Both
	35	Solyc03g111190	0	0	0	0	0	No	0.0140319	0	0.0908519	0	0	No	Not detected
	36	Solyc03g115350	0	0	0	0	0	No	0	0	0	0	0	No	Not detected
	37	Solyc03g116410	0.0407269	0.470618	0.0956665	0.379561	0	No	0	0.0680901	0	0.0945308	0	No	Not detected
	38	Solyc03g123770	1.48868	0.884723	1.3134	0.521644	4	Yes	2.94537	1.2189	1.76911	0.446721	3	Yes	Both
	39	Solyc03g123970	2.24751	2.35961	0.654947	0.651093	4	Yes	0.223451	0.646698	0	1.22244	2	Yes	Both
	40	Solyc04g007310	1.43717	2.36105	5.01949	0.235595	3	Yes	0.0340414	0	0	0	0	No	Ovule
	41	Solyc04g008670	0.0823816	0	0.047566	0	0	No	0.0243425	0	0	0.0854487	0	No	Not detected
	42	Solyc04g014750	0	0.0807588	0	1.42443	1	Yes	0.0822133	0.11434	0	1.19055	1	Yes	Both
	43	Solyc04g025740	0	0	0	0.0578258	0	No	0	0	0	0	0	No	Not detected
	44	Solyc04g051070	0	0	0	0	0	No	0	0	0	0	0	No	Not detected
	45	Solyc04g058040	8.86732	10.5433	9.77429	16.3408	4	Yes	0.499751	0	0.159358	0	0	No	Ovule
	46	Solyc04g072870	0.518366	0.725367	0.121161	0	2	Yes	0	0	0.0109687	0	0	No	Ovule
	47	Solyc04g074320	9.50022	13.7701	9.79219	2.13482	4	Yes	0.481819	0	0.0309444	0	0	No	Ovule
	48	Solyc04g074890	0.112476	0	0	0.154071	0	No	0.0743572	0.380032	0.0259554	0.0515096	0	No	Not detected
	49	Solyc04g078240	0	0	0	0	0	No	0	0	0	0	0	No	Not detected
	50	Solyc04g081180	0.737315	0	0	0	1	Yes	0	0	0	0	0	No	Ovule
	51	Solyc04g082520	0.121515	0.497871	1.15396	0.515459	2	Yes	0.014395	0	0.208667	0.0565446	0	No	Ovule
	52	Solyc05g005240	198.4	152.735	142.634	39.9867	4	Yes	7.84143	0.831627	0.628849	0	3	Yes	Both
	53	Solyc05g008320	0	0	0	0.116845	0	No	0.0218143	0.0339497	0.0237501	0.094266	0	No	Not detected
	54	Solyc05g010190	7.50074	5.92324	2.50333	0.495887	3	Yes	0.557587	0	0	0	1	Yes	Both
	55	Solyc05g010200	3.59207	2.62506	0.671141	1.83335	4	Yes	0.209397	0	0	0.0725279	0	No	Ovule
	56	Solyc05g013230	0.308756	0	0	0	0	No	0.439392	0	0	0.0706995	0	No	Not detected
	57	Solyc05g052440	2.95233	3.7658	3.76962	0.531386	4	Yes	0.446074	0.538232	0.239608	0	1	Yes	Both
	58	Solyc05g052530	0	0.0527337	0	0.0176921	0	No	0.119551	0	0	0	0	No	Not detected
	59	Solyc06g007380	0.0150715	0.0533915	0.0935936	0.122548	0	No	0.181951	0.20464	0.298695	0.0174911	0	No	Not detected
	60	Solyc06g048400	6.55664	7.10234	4.14144	0.497079	3	Yes	0.155705	0	0	0	0	No	Ovule
	61	Solyc06g060450	0.364027	0.281136	0.141708	1.05277	1	Yes	0.0972113	0	0.0705585	0.175033	0	No	Ovule
	62	Solyc06g070950	33.0778	30.4235	32.7945	18.4898	4	Yes	0.969088	0.193525	0.209603	0	1	Yes	Both
	63	Solyc06g073100	3.0774	3.71438	2.30627	0.225551	3	Yes	0.101933	0	0.318894	0.350361	0	No	Ovule
	64	Solyc06g074160	0.199003	0.298536	0.166947	0	0	No	0.28213	0.190118	0.0332501	0.512846	1	Yes	Ovary wall
	65	Solyc06g075200	0.713295	1.64796	1.66194	0.508704	4	Yes	0	0.147805	0	0.410402	0	No	Ovule
	66	Solyc07g007520	1.96473	2.13573	0.793449	0.216173	3	Yes	0.087061	0	0	0	0	No	Ovule
	67	Solyc07g032700	3.81539	7.44869	5.31998	2.80311	4	Yes	0.625213	0.31266	0	0	1	Yes	Both
	68	Solyc07g043410	0.0150091	0.068995	0	0.312607	0	No	0	0.0783268	0	0.0174187	0	No	Not detected
	69	Solyc07g053400	0.300945	1.11685	0	1.27695	2	Yes	2.08124	3.29061	0.842404	1.50615	4	Yes	Both
	70	Solyc07g054360	0	0	0	0	0	No	0	0	0	0	0	No	Not detected
	71	Solyc07g062320	0	0	0.425716	1.77967	1	Yes	0	0	0	0	0	No	Ovule
	72	Solyc07g064780	2.74755	2.4972	1.40164	0.506031	4	Yes	0.271452	0	0.0678302	0	0	No	Ovule
	73	Solyc08g015750	0.848027	0.91719	0.536616	0.748421	4	Yes	0.297118	0.233639	0.323641	0.114258	0	No	Ovule
	74	Solyc08g061120	0	0	0	0	0	No	0	0	0	0	0	No	Not detected
	75	Solyc08g066400	0	0	0	0.0515931	0	No	0	0	0	0	0	No	Not detected
	76	Solyc08g074920	0.995577	2.05555	0.636861	0.109992	3	Yes	0.0556251	0	0	0	0	No	Ovule
	77	Solyc08g080020	0	0	0.973541	6.30939	2	Yes	0	0	0	0	0	No	Ovule
	78	Solyc08g082260	0.612208	0.275467	0.0216099	0	1	Yes	0.0663549	0	0	0	0	No	Ovule
	79	Solyc09g011280	6.05475	3.64143	9.46787	5.72268	4	Yes	0.348054	0	0.326546	0	0	No	Ovule
	80	Solyc09g011290	18.9528	23.2241	15.6061	5.446	4	Yes	0.916314	0.264296	0	0	1	Yes	Both
	81	Solyc09g025200	0	0	0.349903	0.571421	1	Yes	0	0	0.348443	0.953349	1	Yes	Ovary wall
	82	Solyc09g042760	0.103087	0.100468	0.0185295	0.184535	0	No	0.0423706	0.121897	0.0689509	0.151457	0	No	Not detected
	83	Solyc09g047860	0	0	0	0	0	No	0	0	0	0	0	No	Not detected
	84	Solyc09g056030	0.087342	0	0.410328	0.311423	0	No	0.187656	0.146025	1.30632	0.368562	1	Yes	Ovary wall
	85	Solyc09g056040	0.37251	0.530459	0.707553	1.0032	3	Yes	0.124461	0.20559	0.644442	0.398454	1	Yes	Both
	86	Solyc09g066050	0.11288	0	0.0294613	0.0745333	0	No	0.0301543	0	0.356641	0.052925	0	No	Not detected
	87	Solyc09g073020	0.142145	0	0	0	0	No	0	0	0	0	0	No	Not detected
	88	Solyc09g075110	0.254507	0.0637781	0.105724	0.0641924	0	No	0.0193403	0.120398	0.0842262	0.138652	0	No	Not detected
	89	Solyc09g089590	7.12633	9.01286	4.8805	2.32222	4	Yes	0.33338	0.0612124	0.0743707	0	0	No	Ovule
	90	Solyc09g089960	8.59017	9.75307	23.6015	15.4814	4	Yes	0.188045	0	0.0694594	0	0	No	Ovule
	91	Solyc09g091300	5.03244	8.3573	53.9567	276.687	4	Yes	0.104533	0	2.09037	0.318236	1	Yes	Both
	92	Solyc10g005170	7.1269	5.64949	6.74223	14.2562	4	Yes	0.13895	0	0.13084	0.0421716	0	No	Ovule
	93	Solyc10g005440	0.18232	0.354427	0.0407871	0.0809124	0	No	0.0988162	0.150438	0.0507711	0.143801	0	No	Not detected
	94	Solyc10g017990	3.49036	11.4396	8.21428	0.213262	3	Yes	0.154386	1.02639	0.103052	0.0356493	1	Yes	Both
	95	Solyc10g044690	1.17198	1.00564	0.524107	0.370728	3	Yes	0.0734689	0	0	0	0	No	Ovule
	96	Solyc10g047720	0	0	0	0	0	No	0	0	0	0	0	No	Not detected
	97	Solyc10g050750	0.0181689	0.0835202	0.0640174	0.169328	0	No	0	0	0	0	0	No	Not detected
	98	Solyc10g051370	8.00588	7.60584	5.64113	2.24998	4	Yes	0.237839	0.210767	0	0	0	No	Ovule
	99	Solyc10g055600	0	0	0	0	0	No	0	0	0	0	0	No	Not detected
	100	Solyc11g005500	1.8413	1.86705	2.66631	0.647282	4	Yes	0.18542	0	0	0	0	No	Ovule
	101	Solyc11g005540	4.4774	6.40471	4.60936	0.440236	3	Yes	0.0568446	0	0	0	0	No	Ovule
	102	Solyc11g006840	0	0.524796	0.134084	0.135686	1	Yes	0	0	0	0	0	No	Ovule
	103	Solyc11g012650	5.15746	5.58069	7.09793	3.21164	4	Yes	0.194466	0.184545	0	0	0	No	Ovule
	104	Solyc11g043160	0.352776	0.332567	0.131891	0.0148297	0	No	0.0568066	0.065115	0	0	0	No	Not detected
	105	Solyc11g070010	0	0	0	0	0	No	0	0	0	0	0	No	Not detected
	106	Solyc11g072650	2.62666	4.23339	2.4898	0.465237	3	Yes	0.0450157	0.109341	0	0	0	No	Ovule
	107	Solyc12g019050	0	0	0	0.118169	0	No	0	0	0	0	0	No	Not detected
	108	Solyc12g042340	0.0705565	0.100203	0.0814767	0.0412251	0	No	0.0372618	0	0	0.21955	0	No	Not detected
		ov, ovule; ow, ovary wall/pericarp; DPA, days post anthesis; e, emasculation.
