# Supplementary material for: Genome-wide identification of pistil-specific genes expressed during fruit set initiation in tomato (Solanum lycopersicum)
Source: PLoS One. 2017 Jul 6;12(7):e0180003. doi: 10.1371/journal.pone.0180003 (PMC5500324; doi:10.1371/journal.pone.0180003)
Supplement: S5 Table — (XLSX) [file pone.0180003.s011.xlsx]

## Sheet: S5 Table
	S5 table List of oligonucleotide primers used for RT-PCR in this study.
	Gene Name	ITAG ID	Description	#IPR	IPRterm	Forward sequence (5'--3')	Reverse sequence (5'--3')
	SlINO	Solyc05g005240	YABBY-like transcription factor CRABS CLAW-like protein	IPR006780	YABBY protein	GCCCACTTTCCACCAAGTCAAC	TTCTTGCAGCAGAAACCTTTGCC
	SlTT1	Solyc04g074320	Zinc finger protein	IPR007087	Zinc finger, C2H2-type	CTTGTTGGCTTCACCCATTT	TTGCACCCTTCTTCACAACA
	SlATHB13L	Solyc01g010600	Homeobox-leucine zipper-like protein	IPR001356	Homeobox	TCCAAAATAGGAGGGCAAGA	GCCCCTTTCCATTTTTCAGT
	SlECA1.1	Solyc04g071640	ECA1 protein	IPR010701	Protein of unknown function DUF1278	TGGCCGTCTATGCTAAGTTCCG	GGAGAAGGTGTGCCACAATAACC
	SlECA1.2	Solyc11g005540	ECA1 protein	IPR010701	Protein of unknown function DUF1278	GCCTTGTTGTCAAGCCATTT	AGGGGCAGGACCAAAACTAT
	OPE1	Solyc06g070950	ATP-binding cassette (ABC) transporter 17	IPR003439	ABC transporter-like	CAAGGGTGCTGCTTTAAGCGAAG	TGCCTCATCCATCGAGTGTGTAG
	OPE2	Solyc05g010190	Unknown Protein	-	-	TCGGACCTCAATGTTGCAAAGC	TGGTGGCAATGAACCTTGAATGGG
	OPE3	Solyc05g010200	Unknown Protein	-	-	AGGGCTGAGAGTCCGTCAGATTAC	ATACGAAGACCCTAGCCCTCGTTG
	OPE4	Solyc11g012650	TPD1	-	-	TGTGGTTTTGTTGCTTGTCTCA	CTACACCATAGACAAGTTAACACTGC
	OPE5	Solyc10g051370	LRR receptor-like serine/threonine-protein kinase, RLP	-	-	TGCAAAAATGGCCGTGTAGC	GGAGGAATTGGCCCCGTTAA
	EPE1	Solyc09g091300	Self-incompatibility protein (Fragment)	IPR010264	Plant self-incompatibility S1	TGCACGTCAAAGGATGACGAAAC	TGAACACAAGTGCCTGGGTCATC
	EPE2	Solyc09g089960	Unknown Protein	-	-	CCTCAATTAGCCCATTAGGTTCCG	CTGGCGCATCTACAGGTGAATC
	EPE3	Solyc02g078090	Unknown Protein	-	-	TGGACATCATCATCAGCCACCTAC	ATGGTGGCTCATCACCTGTTGG
	EPE4	Solyc08g080020	Serine protease inhibitor potato inhibitor I-type family protein	IPR000864	Proteinase inhibitor I13, potato inhibitor I	TGGCCAGAGTTGATGGGAGTTG	TCATCTGGACAAAGCCACACACG
	EPE5	Solyc01g108380	Protease inhibitor protein (AHRD V1 -**- B3FNP9_HEVBR)	IPR000864	Proteinase inhibitor I13, potato inhibitor I	CGCATGCAAGGTTACTGGTAAGTC	TGGGAGAGCAACCTTGTTGGTG
	SAND	Solyc03g115810	Vacuolar fusion protein mon1	IPR004353	Vacuolar fusion protein MON1	TTGCTTGGAGGAACAGACG	GCAAACAGAACCCCTGAATC
